# Supplementary material for: Revision of the spider family Zodariidae (Arachnida, Araneae) in Iran and Turkmenistan, with seventeen new species
Source: Zookeys. 2021 Apr 27;1035:145–93. doi: 10.3897/zookeys.1035.65767 (PMC8096803; doi:10.3897/zookeys.1035.65767)
Supplement: XML Treatment for Lachesaninae [file zookeys.1035.65767-treatment1.xml]

<!DOCTYPE tp:taxon-treatment
  PUBLIC "-//TaxonX//DTD Taxonomic Treatment Publishing DTD v0 20100105//EN" "tax-treatment-NSO.dtd">
<tp:taxon-treatment xmlns:tp="http://www.plazi.org/taxpub"><tp:treatment-meta><kwd-group><label>Taxon classification</label><kwd><named-content xmlns:xlink="http://www.w3.org/1999/xlink" content-type="kingdom">Animalia</named-content></kwd><kwd><named-content xmlns:xlink="http://www.w3.org/1999/xlink" content-type="order">Araneae</named-content></kwd><kwd><named-content xmlns:xlink="http://www.w3.org/1999/xlink" content-type="family">Zodariidae</named-content></kwd></kwd-group><mixed-citation publication-type="journal"><person-group><name><surname>Zamani</surname><given-names>Alireza</given-names></name><name><surname>Marusik</surname><given-names>Yuri M.</given-names></name></person-group><article-title>Revision of the spider family <tp:taxon-name><tp:taxon-name-part taxon-name-part-type="family">Zodariidae</tp:taxon-name-part></tp:taxon-name> (<tp:taxon-name><tp:taxon-name-part taxon-name-part-type="class">Arachnida</tp:taxon-name-part></tp:taxon-name>, <tp:taxon-name><tp:taxon-name-part taxon-name-part-type="order">Araneae</tp:taxon-name-part></tp:taxon-name>) in Iran and Turkmenistan, with seventeen new species</article-title><source>Zookeys</source><day>27</day><month>4</month><year>2021</year><volume>1035</volume><fpage>145</fpage><lpage>193</lpage><pub-id pub-id-type="doi">10.3897/zookeys.1035.65767</pub-id></mixed-citation></tp:treatment-meta><tp:nomenclature><label>Subfamily</label><tp:taxon-name><object-id xmlns:xlink="http://www.w3.org/1999/xlink" content-type="arpha" xlink:type="simple">2B5E5090-6665-5E84-B16C-64DBCB5D7949</object-id>
              <tp:taxon-name-part taxon-name-part-type="subfamily">Lachesaninae</tp:taxon-name-part>
            </tp:taxon-name><tp:taxon-authority>Jocqué, 1991</tp:taxon-authority></tp:nomenclature><tp:treatment-sec sec-type="comments" id="SECID0EWBAE"><title>Comments.</title><p>The following four genera are currently considered in this subfamily, with the number of species known from each in parentheses: <italic><tp:taxon-name><tp:taxon-name-part taxon-name-part-type="genus" reg="Australutica">Australutica</tp:taxon-name-part></tp:taxon-name></italic> Jocqué, 1995 (6), <italic><tp:taxon-name><tp:taxon-name-part taxon-name-part-type="genus" reg="Antillorena">Antillorena</tp:taxon-name-part></tp:taxon-name></italic> Jocqué, 1991 (4), <italic><tp:taxon-name><tp:taxon-name-part taxon-name-part-type="genus" reg="Lachesana">Lachesana</tp:taxon-name-part></tp:taxon-name></italic> Strand, 1932 (8) and <italic><tp:taxon-name><tp:taxon-name-part taxon-name-part-type="genus" reg="Lutica">Lutica</tp:taxon-name-part></tp:taxon-name></italic> Marx, 1891 (4). <italic><tp:taxon-name><tp:taxon-name-part taxon-name-part-type="genus" reg="Lachesana">Lachesana</tp:taxon-name-part></tp:taxon-name></italic> is the only one restricted to the western Palaearctic (<xref ref-type="bibr" rid="B8">Jocqué 2008</xref>; <xref ref-type="bibr" rid="B26">WSC 2021</xref>).</p></tp:treatment-sec><ref-list><ref id="B8"><mixed-citation xmlns:xlink="http://www.w3.org/1999/xlink" xlink:type="simple"><person-group><name name-style="western"><surname>Jocqué</surname><given-names>R</given-names></name></person-group> (<year>2008</year>) <article-title>A new candidate for a Gondwanaland distribution in the <tp:taxon-name><tp:taxon-name-part taxon-name-part-type="family">Zodariidae</tp:taxon-name-part></tp:taxon-name> (<tp:taxon-name><tp:taxon-name-part taxon-name-part-type="order">Araneae</tp:taxon-name-part></tp:taxon-name>): <italic><tp:taxon-name><tp:taxon-name-part taxon-name-part-type="genus">Australutica</tp:taxon-name-part></tp:taxon-name></italic> in Africa.</article-title><source>ZooKeys</source><volume>1</volume>: <fpage>59</fpage>–<lpage>66</lpage>. <ext-link xlink:type="simple" ext-link-type="doi" xlink:href="10.3897/zookeys.1.10">https://doi.org/10.3897/zookeys.1.10</ext-link></mixed-citation></ref><ref id="B26"><mixed-citation xmlns:xlink="http://www.w3.org/1999/xlink" xlink:type="simple"><institution xlink:type="simple">WSC</institution> (<year>2021</year>) World Spider Catalog. Version 21.5. Natural History Museum Bern, <ext-link xlink:type="simple" ext-link-type="uri" xlink:href="http://wsc.nmbe.ch">http://wsc.nmbe.ch</ext-link> [accessed on 6.03.2021]</mixed-citation></ref></ref-list></tp:taxon-treatment>
