# Supplementary material for: Revision of the spider family Zodariidae (Arachnida, Araneae) in Iran and Turkmenistan, with seventeen new species
Source: Zookeys. 2021 Apr 27;1035:145–93. doi: 10.3897/zookeys.1035.65767 (PMC8096803; doi:10.3897/zookeys.1035.65767)
Supplement: XML Treatment for Lachesana [file zookeys.1035.65767-treatment2.xml]

<!DOCTYPE tp:taxon-treatment
  PUBLIC "-//TaxonX//DTD Taxonomic Treatment Publishing DTD v0 20100105//EN" "tax-treatment-NSO.dtd">
<tp:taxon-treatment xmlns:tp="http://www.plazi.org/taxpub"><tp:treatment-meta><kwd-group><label>Taxon classification</label><kwd><named-content xmlns:xlink="http://www.w3.org/1999/xlink" content-type="kingdom">Animalia</named-content></kwd><kwd><named-content xmlns:xlink="http://www.w3.org/1999/xlink" content-type="order">Araneae</named-content></kwd><kwd><named-content xmlns:xlink="http://www.w3.org/1999/xlink" content-type="family">Zodariidae</named-content></kwd></kwd-group><mixed-citation publication-type="journal"><person-group><name><surname>Zamani</surname><given-names>Alireza</given-names></name><name><surname>Marusik</surname><given-names>Yuri M.</given-names></name></person-group><article-title>Revision of the spider family <tp:taxon-name><tp:taxon-name-part taxon-name-part-type="family">Zodariidae</tp:taxon-name-part></tp:taxon-name> (<tp:taxon-name><tp:taxon-name-part taxon-name-part-type="class">Arachnida</tp:taxon-name-part></tp:taxon-name>, <tp:taxon-name><tp:taxon-name-part taxon-name-part-type="order">Araneae</tp:taxon-name-part></tp:taxon-name>) in Iran and Turkmenistan, with seventeen new species</article-title><source>Zookeys</source><day>27</day><month>4</month><year>2021</year><volume>1035</volume><fpage>145</fpage><lpage>193</lpage><pub-id pub-id-type="doi">10.3897/zookeys.1035.65767</pub-id></mixed-citation></tp:treatment-meta><tp:nomenclature><label>Genus</label><tp:taxon-name><object-id xmlns:xlink="http://www.w3.org/1999/xlink" content-type="arpha" xlink:type="simple">E10481F9-F289-59A6-9088-F27E63C3A2FC</object-id>
              <tp:taxon-name-part taxon-name-part-type="genus" reg="Lachesana">Lachesana</tp:taxon-name-part>
            </tp:taxon-name><tp:taxon-authority>Strand, 1932</tp:taxon-authority></tp:nomenclature><tp:treatment-sec sec-type="type species" id="SECID0EHEAE"><title>Type species.</title><p><italic><tp:taxon-name><tp:taxon-name-part taxon-name-part-type="genus" reg="Lachesis">Lachesis</tp:taxon-name-part> <tp:taxon-name-part taxon-name-part-type="species" reg="perversa">perversa</tp:taxon-name-part></tp:taxon-name></italic> Audouin, 1826 from Egypt.</p></tp:treatment-sec><tp:treatment-sec sec-type="comments" id="SECID0EYEAE"><title>Comments.</title><p><italic><tp:taxon-name><tp:taxon-name-part taxon-name-part-type="genus" reg="Lachesana">Lachesana</tp:taxon-name-part></tp:taxon-name></italic> spp. can easily be distinguished from other zodariids occurring in Iran and Turkmenistan by their large size (&gt;10 mm <italic>vs.</italic> smaller) and numerous spines (&gt;20 on each leg <italic>vs.</italic> lacking, or &lt;15). So far, out of the eight species known from this genus, four are known solely on the basis of male specimens. Male palps are very similar to one another and differ mostly in the proportions of the tibial apophysis and the bulb.</p></tp:treatment-sec></tp:taxon-treatment>
