# Supplementary material for: Revision of the spider family Zodariidae (Arachnida, Araneae) in Iran and Turkmenistan, with seventeen new species
Source: Zookeys. 2021 Apr 27;1035:145–93. doi: 10.3897/zookeys.1035.65767 (PMC8096803; doi:10.3897/zookeys.1035.65767)
Supplement: XML Treatment for Lachesana insensibilis [file zookeys.1035.65767-treatment3.xml]

<!DOCTYPE tp:taxon-treatment
  PUBLIC "-//TaxonX//DTD Taxonomic Treatment Publishing DTD v0 20100105//EN" "tax-treatment-NSO.dtd">
<tp:taxon-treatment xmlns:tp="http://www.plazi.org/taxpub"><tp:treatment-meta><kwd-group><label>Taxon classification</label><kwd><named-content xmlns:xlink="http://www.w3.org/1999/xlink" content-type="kingdom">Animalia</named-content></kwd><kwd><named-content xmlns:xlink="http://www.w3.org/1999/xlink" content-type="order">Araneae</named-content></kwd><kwd><named-content xmlns:xlink="http://www.w3.org/1999/xlink" content-type="family">Zodariidae</named-content></kwd></kwd-group><mixed-citation publication-type="journal"><person-group><name><surname>Zamani</surname><given-names>Alireza</given-names></name><name><surname>Marusik</surname><given-names>Yuri M.</given-names></name></person-group><article-title>Revision of the spider family <tp:taxon-name><tp:taxon-name-part taxon-name-part-type="family">Zodariidae</tp:taxon-name-part></tp:taxon-name> (<tp:taxon-name><tp:taxon-name-part taxon-name-part-type="class">Arachnida</tp:taxon-name-part></tp:taxon-name>, <tp:taxon-name><tp:taxon-name-part taxon-name-part-type="order">Araneae</tp:taxon-name-part></tp:taxon-name>) in Iran and Turkmenistan, with seventeen new species</article-title><source>Zookeys</source><day>27</day><month>4</month><year>2021</year><volume>1035</volume><fpage>145</fpage><lpage>193</lpage><pub-id pub-id-type="doi">10.3897/zookeys.1035.65767</pub-id></mixed-citation></tp:treatment-meta><tp:nomenclature><tp:taxon-name><object-id xmlns:xlink="http://www.w3.org/1999/xlink" content-type="arpha" xlink:type="simple">667578A9-87BD-5815-8C05-74BA9775A7AD</object-id>
              <tp:taxon-name-part taxon-name-part-type="genus" reg="Lachesana">Lachesana</tp:taxon-name-part>
              <tp:taxon-name-part taxon-name-part-type="species" reg="insensibilis">insensibilis</tp:taxon-name-part>
            </tp:taxon-name><tp:taxon-authority>Jocqué, 1991</tp:taxon-authority><xref ref-type="fig" rid="F32">Fig. 32</xref><tp:nomenclature-citation-list><tp:nomenclature-citation><tp:taxon-name>
                  <tp:taxon-name-part taxon-name-part-type="genus" reg="Lachesana">Lachesana</tp:taxon-name-part> <tp:taxon-name-part taxon-name-part-type="species" reg="insensibilis">insensibilis</tp:taxon-name-part></tp:taxon-name><comment>Jocqué, 1991: 37, f. 59 (♂).</comment></tp:nomenclature-citation></tp:nomenclature-citation-list></tp:nomenclature><tp:treatment-sec sec-type="comments" id="SECID0E5GAE"><title>Comments.</title><p>This species is known from a single taxonomic entry, and unfortunately, the original description does not provide illustrations of the lateral view of the palp, making the identification of specimens from outside of the type locality (Saudi Arabia) highly questionable.</p></tp:treatment-sec><tp:treatment-sec sec-type="Records in Iran" id="SECID0EDHAE"><title>Records in Iran.</title><p>Khuzestan (<xref ref-type="bibr" rid="B29">Zamani et al. 2017</xref>) (Fig. <xref ref-type="fig" rid="F32">32</xref>).</p></tp:treatment-sec><tp:treatment-sec sec-type="distribution" id="SECID0ERHAE"><title>Distribution.</title><p>Saudi Arabia, Israel, Iran, United Arab Emirates.</p></tp:treatment-sec><tp:treatment-sec><!--Section generated to contain objects referenced in tp:taxon-treatment.--><fig id="F32" position="float" orientation="portrait"><object-id xmlns:xlink="http://www.w3.org/1999/xlink" content-type="doi" xlink:type="simple">10.3897/zookeys.1035.65767.figure32</object-id><object-id xmlns:xlink="http://www.w3.org/1999/xlink" content-type="arpha" xlink:type="simple">83D50415-F24A-53FC-BFBE-618918B7B63F</object-id><label>Figure 32.</label><caption><p>Distribution records of <italic><tp:taxon-name><tp:taxon-name-part taxon-name-part-type="genus" reg="Acanthinozodium">Acanthinozodium</tp:taxon-name-part></tp:taxon-name></italic> spp. (partim <bold>1–4, 11</bold>), <italic><tp:taxon-name><tp:taxon-name-part taxon-name-part-type="genus" reg="Lachesana">Lachesana</tp:taxon-name-part></tp:taxon-name></italic> spp. (<bold>5–7</bold>), <italic><tp:taxon-name><tp:taxon-name-part taxon-name-part-type="genus" reg="Parazodarion">Parazodarion</tp:taxon-name-part> <tp:taxon-name-part taxon-name-part-type="species" reg="raddei">raddei</tp:taxon-name-part></tp:taxon-name></italic> (<bold>8</bold>), <italic><tp:taxon-name><tp:taxon-name-part taxon-name-part-type="genus" reg="Pax">Pax</tp:taxon-name-part></tp:taxon-name></italic> spp. (<bold>9, 10</bold>) and <italic><tp:taxon-name><tp:taxon-name-part taxon-name-part-type="genus" reg="Trygetus">Trygetus</tp:taxon-name-part></tp:taxon-name></italic> spp. (<bold>11, 12</bold>) in Iran and Turkmenistan: <bold>1</bold><italic><tp:taxon-name><tp:taxon-name-part taxon-name-part-type="genus" reg="Acanthinozodium">A.</tp:taxon-name-part> <tp:taxon-name-part taxon-name-part-type="species" reg="atrisa">atrisa</tp:taxon-name-part></tp:taxon-name></italic> sp. nov. <bold>2</bold><italic><tp:taxon-name><tp:taxon-name-part taxon-name-part-type="genus" reg="Acanthinozodium">A.</tp:taxon-name-part> <tp:taxon-name-part taxon-name-part-type="species" reg="niusha">niusha</tp:taxon-name-part></tp:taxon-name></italic> sp. nov. <bold>3</bold><italic><tp:taxon-name><tp:taxon-name-part taxon-name-part-type="genus" reg="Acanthinozodium">A.</tp:taxon-name-part> <tp:taxon-name-part taxon-name-part-type="species" reg="parysatis">parysatis</tp:taxon-name-part></tp:taxon-name></italic> sp. nov. <bold>4</bold><italic><tp:taxon-name><tp:taxon-name-part taxon-name-part-type="genus" reg="Acanthinozodium">A.</tp:taxon-name-part> <tp:taxon-name-part taxon-name-part-type="species" reg="sorani">sorani</tp:taxon-name-part></tp:taxon-name></italic> sp. nov. <bold>5</bold><italic><tp:taxon-name><tp:taxon-name-part taxon-name-part-type="genus" reg="Lachesana">L.</tp:taxon-name-part> <tp:taxon-name-part taxon-name-part-type="species" reg="insensibilis">insensibilis</tp:taxon-name-part></tp:taxon-name></italic><bold>6</bold><italic><tp:taxon-name><tp:taxon-name-part taxon-name-part-type="genus" reg="Lachesana">L.</tp:taxon-name-part> <tp:taxon-name-part taxon-name-part-type="species" reg="kavirensis">kavirensis</tp:taxon-name-part></tp:taxon-name></italic> sp. nov. <bold>7</bold><italic><tp:taxon-name><tp:taxon-name-part taxon-name-part-type="genus" reg="Lachesana">L.</tp:taxon-name-part> <tp:taxon-name-part taxon-name-part-type="species" reg="perseus">perseus</tp:taxon-name-part></tp:taxon-name></italic> sp. nov. <bold>8</bold><italic><tp:taxon-name><tp:taxon-name-part taxon-name-part-type="genus" reg="Parazodarion">P.</tp:taxon-name-part> <tp:taxon-name-part taxon-name-part-type="species" reg="raddei">raddei</tp:taxon-name-part></tp:taxon-name></italic><bold>9</bold><italic><tp:taxon-name><tp:taxon-name-part taxon-name-part-type="genus" reg="Pax">P.</tp:taxon-name-part> <tp:taxon-name-part taxon-name-part-type="species" reg="ellipita">ellipita</tp:taxon-name-part></tp:taxon-name></italic> sp. nov. <bold>10</bold><italic><tp:taxon-name><tp:taxon-name-part taxon-name-part-type="genus" reg="Pax">P.</tp:taxon-name-part> <tp:taxon-name-part taxon-name-part-type="species" reg="leila">leila</tp:taxon-name-part></tp:taxon-name></italic> sp. nov. <bold>11</bold><italic><tp:taxon-name><tp:taxon-name-part taxon-name-part-type="genus" reg="Acanthinozodium">A.</tp:taxon-name-part> <tp:taxon-name-part taxon-name-part-type="species" reg="ovtchinnikovi">ovtchinnikovi</tp:taxon-name-part></tp:taxon-name></italic> sp. nov., <italic><tp:taxon-name><tp:taxon-name-part taxon-name-part-type="genus" reg="Trygetus">T.</tp:taxon-name-part> <tp:taxon-name-part taxon-name-part-type="species" reg="gromovi">gromovi</tp:taxon-name-part></tp:taxon-name></italic><bold>12</bold><italic><tp:taxon-name><tp:taxon-name-part taxon-name-part-type="genus" reg="Trygetus">T.</tp:taxon-name-part> <tp:taxon-name-part taxon-name-part-type="species" reg="susianus">susianus</tp:taxon-name-part></tp:taxon-name></italic> sp. nov.</p></caption><graphic xmlns:xlink="http://www.w3.org/1999/xlink" xlink:href="zookeys-1035-145-g032.jpg" position="float" orientation="portrait" xlink:type="simple" id="oo_536909.jpg"><uri content-type="original_file" xlink:type="simple">https://binary.pensoft.net/fig/536909</uri></graphic></fig></tp:treatment-sec><ref-list><ref id="B29"><mixed-citation xmlns:xlink="http://www.w3.org/1999/xlink" xlink:type="simple"><person-group><name name-style="western"><surname>Zamani</surname><given-names>A</given-names></name><name name-style="western"><surname>Mirshamsi</surname><given-names>O</given-names></name><name name-style="western"><surname>Dolejš</surname><given-names>P</given-names></name><name name-style="western"><surname>Marusik</surname><given-names>YM</given-names></name><name name-style="western"><surname>Esyunin</surname><given-names>SL</given-names></name><name name-style="western"><surname>Hula</surname><given-names>V</given-names></name><name name-style="western"><surname>Ponel</surname><given-names>P</given-names></name></person-group> (<year>2017</year>) <article-title>New data on the spider fauna of Iran (<tp:taxon-name><tp:taxon-name-part taxon-name-part-type="class">Arachnida</tp:taxon-name-part></tp:taxon-name>: <tp:taxon-name><tp:taxon-name-part taxon-name-part-type="order">Araneae</tp:taxon-name-part></tp:taxon-name>), Part IV.</article-title><source>Acta Arachnologica</source><volume>66</volume>(<issue>2</issue>): <fpage>55</fpage>–<lpage>71</lpage>. <ext-link xlink:type="simple" ext-link-type="doi" xlink:href="10.2476/asjaa.66.55">https://doi.org/10.2476/asjaa.66.55</ext-link></mixed-citation></ref></ref-list></tp:taxon-treatment>
