# Supplementary material for: Revision of the spider family Zodariidae (Arachnida, Araneae) in Iran and Turkmenistan, with seventeen new species
Source: Zookeys. 2021 Apr 27;1035:145–93. doi: 10.3897/zookeys.1035.65767 (PMC8096803; doi:10.3897/zookeys.1035.65767)
Supplement: XML Treatment for Lachesana perseus [file zookeys.1035.65767-treatment5.xml]

<!DOCTYPE tp:taxon-treatment
  PUBLIC "-//TaxonX//DTD Taxonomic Treatment Publishing DTD v0 20100105//EN" "tax-treatment-NSO.dtd">
<tp:taxon-treatment xmlns:tp="http://www.plazi.org/taxpub"><tp:treatment-meta><kwd-group><label>Taxon classification</label><kwd><named-content xmlns:xlink="http://www.w3.org/1999/xlink" content-type="kingdom">Animalia</named-content></kwd><kwd><named-content xmlns:xlink="http://www.w3.org/1999/xlink" content-type="order">Araneae</named-content></kwd><kwd><named-content xmlns:xlink="http://www.w3.org/1999/xlink" content-type="family">Zodariidae</named-content></kwd></kwd-group><mixed-citation publication-type="journal"><person-group><name><surname>Zamani</surname><given-names>Alireza</given-names></name><name><surname>Marusik</surname><given-names>Yuri M.</given-names></name></person-group><article-title>Revision of the spider family <tp:taxon-name><tp:taxon-name-part taxon-name-part-type="family">Zodariidae</tp:taxon-name-part></tp:taxon-name> (<tp:taxon-name><tp:taxon-name-part taxon-name-part-type="class">Arachnida</tp:taxon-name-part></tp:taxon-name>, <tp:taxon-name><tp:taxon-name-part taxon-name-part-type="order">Araneae</tp:taxon-name-part></tp:taxon-name>) in Iran and Turkmenistan, with seventeen new species</article-title><source>Zookeys</source><day>27</day><month>4</month><year>2021</year><volume>1035</volume><fpage>145</fpage><lpage>193</lpage><pub-id pub-id-type="doi">10.3897/zookeys.1035.65767</pub-id></mixed-citation></tp:treatment-meta><tp:nomenclature><tp:taxon-name><object-id xmlns:xlink="http://www.w3.org/1999/xlink" content-type="arpha" xlink:type="simple">C18D05F5-6346-5EA4-8B4B-75AB8EAF40A2</object-id>
              <tp:taxon-name-part taxon-name-part-type="genus" reg="Lachesana">Lachesana</tp:taxon-name-part>
              <tp:taxon-name-part taxon-name-part-type="species" reg="perseus">perseus</tp:taxon-name-part>
              <object-id xmlns:xlink="http://www.w3.org/1999/xlink" content-type="zoobank" xlink:type="simple">http://zoobank.org/F3F99EF7-B5F4-42CB-AD3B-2404007AFBA2</object-id>
            </tp:taxon-name><tp:taxon-status xmlns:xlink="http://www.w3.org/1999/xlink" xlink:type="simple">sp. nov.</tp:taxon-status><xref ref-type="fig" rid="F1">Figs 1D–F</xref><xref ref-type="fig" rid="F2">, 2</xref><xref ref-type="fig" rid="F3">, 3F–J</xref><xref ref-type="fig" rid="F4">, 4J</xref><xref ref-type="fig" rid="F32">, 32</xref></tp:nomenclature><tp:treatment-sec sec-type="type material" id="SECID0EKRAE"><title>Type material.</title><p><bold><italic>Holotype</italic></bold> ♂ and <bold><italic>paratype</italic></bold> 1♂ (<named-content xmlns:xlink="http://www.w3.org/1999/xlink" content-type="dwc:institutional_code" xlink:type="simple">MHNG</named-content>), Iran: <italic>Alborz Province</italic>: Eshtehard, Jaru, <named-content xmlns:xlink="http://www.w3.org/1999/xlink" content-type="dwc:verbatimCoordinates" xlink:type="simple"><named-content content-type="geo-json" specific-use="{&#34;type&#34;:&#34;Point&#34;,&#34;coordinates&#34;:[50.583333,35.733333]}" id="NCID0ECSAE" xlink:type="simple">35°44'N, 50°35'E</named-content></named-content>, 10.2018 (A. Zamani).</p></tp:treatment-sec><tp:treatment-sec sec-type="etymology" id="SECID0EHSAE"><title>Etymology.</title><p>The specific epithet refers to the legendary founder of Mycenae and of the Perseid dynasty in Greek mythology. Noun in apposition.</p><fig id="F2" position="float" orientation="portrait"><object-id xmlns:xlink="http://www.w3.org/1999/xlink" content-type="doi" xlink:type="simple">10.3897/zookeys.1035.65767.figure2</object-id><object-id xmlns:xlink="http://www.w3.org/1999/xlink" content-type="arpha" xlink:type="simple">8308211D-E525-5797-9791-B82AE776B68B</object-id><label>Figure 2.</label><caption><p>Live habitus of male <italic><tp:taxon-name><tp:taxon-name-part taxon-name-part-type="genus" reg="Lachesana">Lachesana</tp:taxon-name-part> <tp:taxon-name-part taxon-name-part-type="species" reg="perseus">perseus</tp:taxon-name-part></tp:taxon-name></italic> sp. nov. Photo: A. Zamani.</p></caption><graphic xmlns:xlink="http://www.w3.org/1999/xlink" xlink:href="zookeys-1035-145-g002.jpg" position="float" orientation="portrait" xlink:type="simple" id="oo_536879.jpg"><uri content-type="original_file" xlink:type="simple">https://binary.pensoft.net/fig/536879</uri></graphic></fig></tp:treatment-sec><tp:treatment-sec sec-type="diagnosis" id="SECID0EETAE"><title>Diagnosis.</title><p>The new species differs from the similar <italic><tp:taxon-name><tp:taxon-name-part taxon-name-part-type="genus" reg="Lachesana">L.</tp:taxon-name-part> <tp:taxon-name-part taxon-name-part-type="species" reg="kavirensis">kavirensis</tp:taxon-name-part></tp:taxon-name></italic> sp. nov. by the lack of spines in the proximal mesal part of the cymbium (<italic>vs.</italic> present; cf. Fig. <xref ref-type="fig" rid="F3">3C</xref> and <xref ref-type="fig" rid="F3">3H</xref>) as well as by the <abbrev xmlns:xlink="http://www.w3.org/1999/xlink" xlink:title="retrolateral tibial apophysis" id="ABBRID0E6TAE" xlink:type="simple">RTA</abbrev> with the terminal half almost as wide as the tibia (<italic>vs.</italic> 1.5 times thinner). The shape of the <abbrev xmlns:xlink="http://www.w3.org/1999/xlink" xlink:title="retrolateral tibial apophysis" id="ABBRID0EFUAE" xlink:type="simple">RTA</abbrev> readily distinguishes this species from congeners in the region (stalk abruptly bent basally and tip gently curved; cf. Fig. <xref ref-type="fig" rid="F4">4J</xref> and <xref ref-type="fig" rid="F4">4F–I</xref>).</p><fig id="F3" position="float" orientation="portrait"><object-id xmlns:xlink="http://www.w3.org/1999/xlink" content-type="doi" xlink:type="simple">10.3897/zookeys.1035.65767.figure3</object-id><object-id xmlns:xlink="http://www.w3.org/1999/xlink" content-type="arpha" xlink:type="simple">1B072EFC-86FA-5879-A49E-40CA164F9FA7</object-id><label>Figure 3.</label><caption><p>Male palps of <italic><tp:taxon-name><tp:taxon-name-part taxon-name-part-type="genus" reg="Lachesana">Lachesana</tp:taxon-name-part> <tp:taxon-name-part taxon-name-part-type="species" reg="kavirensis">kavirensis</tp:taxon-name-part></tp:taxon-name></italic> sp. nov. (<bold>A–E</bold>) and <italic><tp:taxon-name><tp:taxon-name-part taxon-name-part-type="genus" reg="Lachesana">L.</tp:taxon-name-part> <tp:taxon-name-part taxon-name-part-type="species" reg="perseus">perseus</tp:taxon-name-part></tp:taxon-name></italic> sp. nov. (<bold>F–J</bold>) <bold>A, B, G, F</bold> retrolateral <bold>C, H</bold> prolateral <bold>D, I</bold> ventral <bold>E, J</bold> dorsal.</p></caption><graphic xmlns:xlink="http://www.w3.org/1999/xlink" xlink:href="zookeys-1035-145-g003.jpg" position="float" orientation="portrait" xlink:type="simple" id="oo_536880.jpg"><uri content-type="original_file" xlink:type="simple">https://binary.pensoft.net/fig/536880</uri></graphic></fig><fig id="F4" position="float" orientation="portrait"><object-id xmlns:xlink="http://www.w3.org/1999/xlink" content-type="doi" xlink:type="simple">10.3897/zookeys.1035.65767.figure4</object-id><object-id xmlns:xlink="http://www.w3.org/1999/xlink" content-type="arpha" xlink:type="simple">07B6CA2E-1279-522F-9B3B-A147E98BFAA4</object-id><label>Figure 4.</label><caption><p>Male palps of <italic><tp:taxon-name><tp:taxon-name-part taxon-name-part-type="genus" reg="Lachesana">Lachesana</tp:taxon-name-part> <tp:taxon-name-part taxon-name-part-type="species" reg="dyachkovi">dyachkovi</tp:taxon-name-part></tp:taxon-name></italic> (<bold>A–C, F</bold>), <italic><tp:taxon-name><tp:taxon-name-part taxon-name-part-type="genus" reg="Lachesana">L.</tp:taxon-name-part> <tp:taxon-name-part taxon-name-part-type="species" reg="tarabaevi">tarabaevi</tp:taxon-name-part></tp:taxon-name></italic> (<bold>D, E, G</bold>), <italic><tp:taxon-name><tp:taxon-name-part taxon-name-part-type="genus" reg="Lachesana">L.</tp:taxon-name-part> <tp:taxon-name-part taxon-name-part-type="species" reg="blackwalli">blackwalli</tp:taxon-name-part></tp:taxon-name></italic> (<bold>H</bold>), <italic><tp:taxon-name><tp:taxon-name-part taxon-name-part-type="genus" reg="Lachesana">L.</tp:taxon-name-part> <tp:taxon-name-part taxon-name-part-type="species" reg="kavirensis">kavirensis</tp:taxon-name-part></tp:taxon-name></italic> sp. nov. (<bold>I</bold>) and <italic><tp:taxon-name><tp:taxon-name-part taxon-name-part-type="genus" reg="Lachesana">L.</tp:taxon-name-part> <tp:taxon-name-part taxon-name-part-type="species" reg="perseus">perseus</tp:taxon-name-part></tp:taxon-name></italic> sp. nov. (<bold>J</bold>) <bold>A, D</bold> ventral <bold>B, C, E</bold> dorsal, prolateral and retrolateral <bold>F–J</bold> retrolateral tibial apophysis <bold>A–G</bold> reproduced after <xref ref-type="bibr" rid="B5">Fomichev and Marusik (2019)</xref><bold>H</bold> illustrated after <xref ref-type="bibr" rid="B21">Özkütük et al. (2020)</xref>. Scale bars: 0.2 mm, unless stated otherwise.</p></caption><graphic xmlns:xlink="http://www.w3.org/1999/xlink" xlink:href="zookeys-1035-145-g004.jpg" position="float" orientation="portrait" xlink:type="simple" id="oo_536881.jpg"><uri content-type="original_file" xlink:type="simple">https://binary.pensoft.net/fig/536881</uri></graphic></fig></tp:treatment-sec><tp:treatment-sec sec-type="description" id="SECID0EAZAE"><title>Description.</title><p><bold>Male</bold> (holotype). Habitus as in Figs <xref ref-type="fig" rid="F1">1D, E</xref>, <xref ref-type="fig" rid="F2">2</xref>. Total length 10.50. Carapace 5.60 long, 2.60 wide at pars cephalica, 3.88 wide at pars thoracica. Eye sizes and interdistance of PMEs: <abbrev xmlns:xlink="http://www.w3.org/1999/xlink" xlink:title="anterior median eye" id="ABBRID0EQZAE" xlink:type="simple">AME</abbrev>: 0.19, <abbrev xmlns:xlink="http://www.w3.org/1999/xlink" xlink:title="anterior lateral eye" id="ABBRID0EUZAE" xlink:type="simple">ALE</abbrev>: 0.19, <abbrev xmlns:xlink="http://www.w3.org/1999/xlink" xlink:title="posterior median eye" id="ABBRID0EYZAE" xlink:type="simple">PME</abbrev>: 0.16, <abbrev xmlns:xlink="http://www.w3.org/1999/xlink" xlink:title="posterior lateral eye" id="ABBRID0E3ZAE" xlink:type="simple">PLE</abbrev>: 0.19, <abbrev xmlns:xlink="http://www.w3.org/1999/xlink" xlink:title="posterior median eye" id="ABBRID0EA1AE" xlink:type="simple">PME</abbrev>–<abbrev xmlns:xlink="http://www.w3.org/1999/xlink" xlink:title="posterior median eye" id="ABBRID0EE1AE" xlink:type="simple">PME</abbrev>: 0.18. Carapace, sternum, labium, chelicerae and maxillae light brown. Chelicera (Fig. <xref ref-type="fig" rid="F1">1F</xref>) with dense, black setae and one promarginal tooth; fangs curved. Legs the same color as carapace, without annulations and with numerous spines. Abdomen pale, dorsally with a longitudinal dark stripe and several large spots. Spinnerets grayish, uniform in color. Measurements of legs: I: 16.42 (4.69, 2.02, 3.61, 3.56, 2.54), II: 15.48 (4.22, 2.01, 3.19, 3.53, 2.53), III: 16.25 (4.46, 1.96, 2.51, 4.66, 2.66), IV: 19.39 (4.87, 2.32, 3.29, 5.66, 3.25).</p><p>Palp as in Figs <xref ref-type="fig" rid="F3">3F–J</xref>, <xref ref-type="fig" rid="F4">4J</xref>. Tibial apophysis more than 1.2 times longer than tibia, widest part over 2 times wider than stalk; cymbium lacking spines in proximal mesal part; bulb elongate, 1.3 times longer than wide; base of embolus large, 1/3 of the tegulum's length; embolus filamentous, lying in chute formed by conductor.</p><p><bold>Female.</bold> Unknown.</p></tp:treatment-sec><tp:treatment-sec sec-type="distribution" id="SECID0E11AE"><title>Distribution.</title><p>Known only from the type locality in Alborz Province, northern Iran (Fig. <xref ref-type="fig" rid="F32">32</xref>).</p></tp:treatment-sec><tp:treatment-sec><!--Section generated to contain objects referenced in tp:taxon-treatment.--><fig id="F1" position="float" orientation="portrait"><object-id xmlns:xlink="http://www.w3.org/1999/xlink" content-type="doi" xlink:type="simple">10.3897/zookeys.1035.65767.figure1</object-id><object-id xmlns:xlink="http://www.w3.org/1999/xlink" content-type="arpha" xlink:type="simple">F7E08E1F-01AD-5228-896D-5D9C5A18DD20</object-id><label>Figure 1.</label><caption><p>Habitus and chelicerae of male <italic><tp:taxon-name><tp:taxon-name-part taxon-name-part-type="genus" reg="Lachesana">Lachesana</tp:taxon-name-part> <tp:taxon-name-part taxon-name-part-type="species" reg="kavirensis">kavirensis</tp:taxon-name-part></tp:taxon-name></italic> sp. nov. (<bold>A–C</bold>) and <italic><tp:taxon-name><tp:taxon-name-part taxon-name-part-type="genus" reg="Lachesana">L.</tp:taxon-name-part> <tp:taxon-name-part taxon-name-part-type="species" reg="perseus">perseus</tp:taxon-name-part></tp:taxon-name></italic> sp. nov. (<bold>D–F</bold>) <bold>A, B, D, E</bold> habitus, dorsal <bold>C, F</bold> chelicerae, ventral.</p></caption><graphic xmlns:xlink="http://www.w3.org/1999/xlink" xlink:href="zookeys-1035-145-g001.jpg" position="float" orientation="portrait" xlink:type="simple" id="oo_536878.jpg"><uri content-type="original_file" xlink:type="simple">https://binary.pensoft.net/fig/536878</uri></graphic></fig><fig id="F32" position="float" orientation="portrait"><object-id xmlns:xlink="http://www.w3.org/1999/xlink" content-type="doi" xlink:type="simple">10.3897/zookeys.1035.65767.figure32</object-id><object-id xmlns:xlink="http://www.w3.org/1999/xlink" content-type="arpha" xlink:type="simple">83D50415-F24A-53FC-BFBE-618918B7B63F</object-id><label>Figure 32.</label><caption><p>Distribution records of <italic><tp:taxon-name><tp:taxon-name-part taxon-name-part-type="genus" reg="Acanthinozodium">Acanthinozodium</tp:taxon-name-part></tp:taxon-name></italic> spp. (partim <bold>1–4, 11</bold>), <italic><tp:taxon-name><tp:taxon-name-part taxon-name-part-type="genus" reg="Lachesana">Lachesana</tp:taxon-name-part></tp:taxon-name></italic> spp. (<bold>5–7</bold>), <italic><tp:taxon-name><tp:taxon-name-part taxon-name-part-type="genus" reg="Parazodarion">Parazodarion</tp:taxon-name-part> <tp:taxon-name-part taxon-name-part-type="species" reg="raddei">raddei</tp:taxon-name-part></tp:taxon-name></italic> (<bold>8</bold>), <italic><tp:taxon-name><tp:taxon-name-part taxon-name-part-type="genus" reg="Pax">Pax</tp:taxon-name-part></tp:taxon-name></italic> spp. (<bold>9, 10</bold>) and <italic><tp:taxon-name><tp:taxon-name-part taxon-name-part-type="genus" reg="Trygetus">Trygetus</tp:taxon-name-part></tp:taxon-name></italic> spp. (<bold>11, 12</bold>) in Iran and Turkmenistan: <bold>1</bold><italic><tp:taxon-name><tp:taxon-name-part taxon-name-part-type="genus" reg="Acanthinozodium">A.</tp:taxon-name-part> <tp:taxon-name-part taxon-name-part-type="species" reg="atrisa">atrisa</tp:taxon-name-part></tp:taxon-name></italic> sp. nov. <bold>2</bold><italic><tp:taxon-name><tp:taxon-name-part taxon-name-part-type="genus" reg="Acanthinozodium">A.</tp:taxon-name-part> <tp:taxon-name-part taxon-name-part-type="species" reg="niusha">niusha</tp:taxon-name-part></tp:taxon-name></italic> sp. nov. <bold>3</bold><italic><tp:taxon-name><tp:taxon-name-part taxon-name-part-type="genus" reg="Acanthinozodium">A.</tp:taxon-name-part> <tp:taxon-name-part taxon-name-part-type="species" reg="parysatis">parysatis</tp:taxon-name-part></tp:taxon-name></italic> sp. nov. <bold>4</bold><italic><tp:taxon-name><tp:taxon-name-part taxon-name-part-type="genus" reg="Acanthinozodium">A.</tp:taxon-name-part> <tp:taxon-name-part taxon-name-part-type="species" reg="sorani">sorani</tp:taxon-name-part></tp:taxon-name></italic> sp. nov. <bold>5</bold><italic><tp:taxon-name><tp:taxon-name-part taxon-name-part-type="genus" reg="Lachesana">L.</tp:taxon-name-part> <tp:taxon-name-part taxon-name-part-type="species" reg="insensibilis">insensibilis</tp:taxon-name-part></tp:taxon-name></italic><bold>6</bold><italic><tp:taxon-name><tp:taxon-name-part taxon-name-part-type="genus" reg="Lachesana">L.</tp:taxon-name-part> <tp:taxon-name-part taxon-name-part-type="species" reg="kavirensis">kavirensis</tp:taxon-name-part></tp:taxon-name></italic> sp. nov. <bold>7</bold><italic><tp:taxon-name><tp:taxon-name-part taxon-name-part-type="genus" reg="Lachesana">L.</tp:taxon-name-part> <tp:taxon-name-part taxon-name-part-type="species" reg="perseus">perseus</tp:taxon-name-part></tp:taxon-name></italic> sp. nov. <bold>8</bold><italic><tp:taxon-name><tp:taxon-name-part taxon-name-part-type="genus" reg="Parazodarion">P.</tp:taxon-name-part> <tp:taxon-name-part taxon-name-part-type="species" reg="raddei">raddei</tp:taxon-name-part></tp:taxon-name></italic><bold>9</bold><italic><tp:taxon-name><tp:taxon-name-part taxon-name-part-type="genus" reg="Pax">P.</tp:taxon-name-part> <tp:taxon-name-part taxon-name-part-type="species" reg="ellipita">ellipita</tp:taxon-name-part></tp:taxon-name></italic> sp. nov. <bold>10</bold><italic><tp:taxon-name><tp:taxon-name-part taxon-name-part-type="genus" reg="Pax">P.</tp:taxon-name-part> <tp:taxon-name-part taxon-name-part-type="species" reg="leila">leila</tp:taxon-name-part></tp:taxon-name></italic> sp. nov. <bold>11</bold><italic><tp:taxon-name><tp:taxon-name-part taxon-name-part-type="genus" reg="Acanthinozodium">A.</tp:taxon-name-part> <tp:taxon-name-part taxon-name-part-type="species" reg="ovtchinnikovi">ovtchinnikovi</tp:taxon-name-part></tp:taxon-name></italic> sp. nov., <italic><tp:taxon-name><tp:taxon-name-part taxon-name-part-type="genus" reg="Trygetus">T.</tp:taxon-name-part> <tp:taxon-name-part taxon-name-part-type="species" reg="gromovi">gromovi</tp:taxon-name-part></tp:taxon-name></italic><bold>12</bold><italic><tp:taxon-name><tp:taxon-name-part taxon-name-part-type="genus" reg="Trygetus">T.</tp:taxon-name-part> <tp:taxon-name-part taxon-name-part-type="species" reg="susianus">susianus</tp:taxon-name-part></tp:taxon-name></italic> sp. nov.</p></caption><graphic xmlns:xlink="http://www.w3.org/1999/xlink" xlink:href="zookeys-1035-145-g032.jpg" position="float" orientation="portrait" xlink:type="simple" id="oo_536909.jpg"><uri content-type="original_file" xlink:type="simple">https://binary.pensoft.net/fig/536909</uri></graphic></fig></tp:treatment-sec><ref-list><ref id="B5"><mixed-citation xmlns:xlink="http://www.w3.org/1999/xlink" xlink:type="simple"><person-group><name name-style="western"><surname>Fomichev</surname><given-names>AA</given-names></name><name name-style="western"><surname>Marusik</surname><given-names>YM</given-names></name></person-group> (<year>2019</year>) <article-title>A new species of <italic><tp:taxon-name><tp:taxon-name-part taxon-name-part-type="genus">Lachesana</tp:taxon-name-part></tp:taxon-name></italic> Strand, 1932 (<tp:taxon-name><tp:taxon-name-part taxon-name-part-type="order">Aranei</tp:taxon-name-part></tp:taxon-name>: <tp:taxon-name><tp:taxon-name-part taxon-name-part-type="family">Zodariidae</tp:taxon-name-part></tp:taxon-name>) from southern Kazakhstan.</article-title><source><tp:taxon-name><tp:taxon-name-part taxon-name-part-type="phylum">Arthropoda</tp:taxon-name-part></tp:taxon-name> Selecta</source><volume>28</volume>(<issue>4</issue>): <fpage>556</fpage>–<lpage>561</lpage>. <ext-link xlink:type="simple" ext-link-type="doi" xlink:href="10.15298/arthsel.28.4.08">https://doi.org/10.15298/arthsel.28.4.08</ext-link></mixed-citation></ref><ref id="B21"><mixed-citation xmlns:xlink="http://www.w3.org/1999/xlink" xlink:type="simple"><person-group><name name-style="western"><surname>Özkütük</surname><given-names>RS</given-names></name><name name-style="western"><surname>Yağmur</surname><given-names>EA</given-names></name><name name-style="western"><surname>Gücel</surname><given-names>S</given-names></name><name name-style="western"><surname>Shafaie</surname><given-names>S</given-names></name><name name-style="western"><surname>Özden</surname><given-names>Ö</given-names></name><name name-style="western"><surname>Kunt</surname><given-names>KB</given-names></name></person-group> (<year>2020</year>) <article-title>New records of the East Mediterranean <italic><tp:taxon-name><tp:taxon-name-part taxon-name-part-type="genus">Lachesana</tp:taxon-name-part></tp:taxon-name></italic> (<tp:taxon-name><tp:taxon-name-part taxon-name-part-type="order">Aranei</tp:taxon-name-part></tp:taxon-name>: <tp:taxon-name><tp:taxon-name-part taxon-name-part-type="family">Zodariidae</tp:taxon-name-part></tp:taxon-name>), with description of a new species.</article-title><source><tp:taxon-name><tp:taxon-name-part taxon-name-part-type="phylum">Arthropoda</tp:taxon-name-part></tp:taxon-name> Selecta</source><volume>29</volume>(<issue>3</issue>): <fpage>334</fpage>–<lpage>338</lpage>. <ext-link xlink:type="simple" ext-link-type="doi" xlink:href="10.15298/arthsel.29.3.06">https://doi.org/10.15298/arthsel.29.3.06</ext-link></mixed-citation></ref></ref-list></tp:taxon-treatment>
