# Supplementary material for: Revision of the spider family Zodariidae (Arachnida, Araneae) in Iran and Turkmenistan, with seventeen new species
Source: Zookeys. 2021 Apr 27;1035:145–93. doi: 10.3897/zookeys.1035.65767 (PMC8096803; doi:10.3897/zookeys.1035.65767)
Supplement: XML Treatment for Pax [file zookeys.1035.65767-treatment6.xml]

<!DOCTYPE tp:taxon-treatment
  PUBLIC "-//TaxonX//DTD Taxonomic Treatment Publishing DTD v0 20100105//EN" "tax-treatment-NSO.dtd">
<tp:taxon-treatment xmlns:tp="http://www.plazi.org/taxpub"><tp:treatment-meta><kwd-group><label>Taxon classification</label><kwd><named-content xmlns:xlink="http://www.w3.org/1999/xlink" content-type="kingdom">Animalia</named-content></kwd><kwd><named-content xmlns:xlink="http://www.w3.org/1999/xlink" content-type="order">Araneae</named-content></kwd><kwd><named-content xmlns:xlink="http://www.w3.org/1999/xlink" content-type="family">Zodariidae</named-content></kwd></kwd-group><mixed-citation publication-type="journal"><person-group><name><surname>Zamani</surname><given-names>Alireza</given-names></name><name><surname>Marusik</surname><given-names>Yuri M.</given-names></name></person-group><article-title>Revision of the spider family <tp:taxon-name><tp:taxon-name-part taxon-name-part-type="family">Zodariidae</tp:taxon-name-part></tp:taxon-name> (<tp:taxon-name><tp:taxon-name-part taxon-name-part-type="class">Arachnida</tp:taxon-name-part></tp:taxon-name>, <tp:taxon-name><tp:taxon-name-part taxon-name-part-type="order">Araneae</tp:taxon-name-part></tp:taxon-name>) in Iran and Turkmenistan, with seventeen new species</article-title><source>Zookeys</source><day>27</day><month>4</month><year>2021</year><volume>1035</volume><fpage>145</fpage><lpage>193</lpage><pub-id pub-id-type="doi">10.3897/zookeys.1035.65767</pub-id></mixed-citation></tp:treatment-meta><tp:nomenclature><label>Genus</label><tp:taxon-name><object-id xmlns:xlink="http://www.w3.org/1999/xlink" content-type="arpha" xlink:type="simple">5E0B26BF-C08A-592C-A10A-3AA52539B4A6</object-id>
              <tp:taxon-name-part taxon-name-part-type="genus" reg="Pax">Pax</tp:taxon-name-part>
            </tp:taxon-name><tp:taxon-authority>Levy, 1990</tp:taxon-authority></tp:nomenclature><tp:treatment-sec sec-type="type species" id="SECID0EO3AE"><title>Type species.</title><p><italic><tp:taxon-name><tp:taxon-name-part taxon-name-part-type="genus" reg="Habronestes">Habronestes</tp:taxon-name-part> <tp:taxon-name-part taxon-name-part-type="species" reg="libani">libani</tp:taxon-name-part></tp:taxon-name></italic> Simon, 1873 from Lebanon.</p></tp:treatment-sec><tp:treatment-sec sec-type="comments" id="SECID0E63AE"><title>Comments.</title><p>This is a small genus with seven species distributed exclusively in the Middle East from Turkey and Israel to Iran (including the two new species described below, representing the first record of this genus in this country). Members of this genus can be easily distinguished from all other zodariids found in the study area by the ovoid carapace lacking a distinct separation between the cephalic and thoracic parts and also by males having a modified cymbium.</p></tp:treatment-sec></tp:taxon-treatment>
