# Supplementary material for: Revision of the spider family Zodariidae (Arachnida, Araneae) in Iran and Turkmenistan, with seventeen new species
Source: Zookeys. 2021 Apr 27;1035:145–93. doi: 10.3897/zookeys.1035.65767 (PMC8096803; doi:10.3897/zookeys.1035.65767)
Supplement: XML Treatment for Pax leila [file zookeys.1035.65767-treatment8.xml]

<!DOCTYPE tp:taxon-treatment
  PUBLIC "-//TaxonX//DTD Taxonomic Treatment Publishing DTD v0 20100105//EN" "tax-treatment-NSO.dtd">
<tp:taxon-treatment xmlns:tp="http://www.plazi.org/taxpub"><tp:treatment-meta><kwd-group><label>Taxon classification</label><kwd><named-content xmlns:xlink="http://www.w3.org/1999/xlink" content-type="kingdom">Animalia</named-content></kwd><kwd><named-content xmlns:xlink="http://www.w3.org/1999/xlink" content-type="order">Araneae</named-content></kwd><kwd><named-content xmlns:xlink="http://www.w3.org/1999/xlink" content-type="family">Zodariidae</named-content></kwd></kwd-group><mixed-citation publication-type="journal"><person-group><name><surname>Zamani</surname><given-names>Alireza</given-names></name><name><surname>Marusik</surname><given-names>Yuri M.</given-names></name></person-group><article-title>Revision of the spider family <tp:taxon-name><tp:taxon-name-part taxon-name-part-type="family">Zodariidae</tp:taxon-name-part></tp:taxon-name> (<tp:taxon-name><tp:taxon-name-part taxon-name-part-type="class">Arachnida</tp:taxon-name-part></tp:taxon-name>, <tp:taxon-name><tp:taxon-name-part taxon-name-part-type="order">Araneae</tp:taxon-name-part></tp:taxon-name>) in Iran and Turkmenistan, with seventeen new species</article-title><source>Zookeys</source><day>27</day><month>4</month><year>2021</year><volume>1035</volume><fpage>145</fpage><lpage>193</lpage><pub-id pub-id-type="doi">10.3897/zookeys.1035.65767</pub-id></mixed-citation></tp:treatment-meta><tp:nomenclature><tp:taxon-name><object-id xmlns:xlink="http://www.w3.org/1999/xlink" content-type="arpha" xlink:type="simple">09834123-3293-57E4-9008-CCADEDB4806A</object-id>
              <tp:taxon-name-part taxon-name-part-type="genus" reg="Pax">Pax</tp:taxon-name-part>
              <tp:taxon-name-part taxon-name-part-type="species" reg="leila">leila</tp:taxon-name-part>
              <object-id xmlns:xlink="http://www.w3.org/1999/xlink" content-type="zoobank" xlink:type="simple">http://zoobank.org/9DEB48F2-08A4-482E-AEFF-405D9AAAA248</object-id>
            </tp:taxon-name><tp:taxon-status xmlns:xlink="http://www.w3.org/1999/xlink" xlink:type="simple">sp. nov.</tp:taxon-status><xref ref-type="fig" rid="F5">Figs 5C, D</xref><xref ref-type="fig" rid="F8">, 8</xref><xref ref-type="fig" rid="F9">, 9</xref><xref ref-type="fig" rid="F10">, 10F–J</xref><xref ref-type="fig" rid="F32">, 32</xref></tp:nomenclature><tp:treatment-sec sec-type="type material" id="SECID0ELNAG"><title>Type material.</title><p><bold><italic>Holotype</italic></bold> ♂ and <bold><italic>paratype</italic></bold> 1♀ (<named-content xmlns:xlink="http://www.w3.org/1999/xlink" content-type="dwc:institutional_code" xlink:type="simple">MHNG</named-content>), Iran: <italic>Fars Province</italic>: road to Yasuj, <named-content xmlns:xlink="http://www.w3.org/1999/xlink" content-type="dwc:verbatimCoordinates" xlink:type="simple"><named-content content-type="geo-json" specific-use="{&#34;type&#34;:&#34;Point&#34;,&#34;coordinates&#34;:[51.500000,30.466667]}" id="NCID0EDOAG" xlink:type="simple">30°28'N, 51°30'E</named-content></named-content>, 25.05.1974 (A. Senglet).</p></tp:treatment-sec><tp:treatment-sec sec-type="etymology" id="SECID0EIOAG"><title>Etymology.</title><p>The specific epithet is a feminine given name in the Persian language, meaning “daughter of the night”. Noun in apposition.</p></tp:treatment-sec><tp:treatment-sec sec-type="diagnosis" id="SECID0ENOAG"><title>Diagnosis.</title><p>The new species differs from all congeners by having a pair of spine-like cymbial outgrowths (Figs <xref ref-type="fig" rid="F8">8</xref>, <xref ref-type="fig" rid="F9">9C, E</xref>) (<italic>vs.</italic> lacking) and a triangular epigynal median plate (<italic>vs.</italic> absent or rectangular).</p><fig id="F8" position="float" orientation="portrait"><object-id xmlns:xlink="http://www.w3.org/1999/xlink" content-type="doi" xlink:type="simple">10.3897/zookeys.1035.65767.figure8</object-id><object-id xmlns:xlink="http://www.w3.org/1999/xlink" content-type="arpha" xlink:type="simple">1E8B20B6-585D-5D2F-A74E-830A917D14C4</object-id><label>Figure 8.</label><caption><p>Male palp of <italic><tp:taxon-name><tp:taxon-name-part taxon-name-part-type="genus" reg="Pax">Pax</tp:taxon-name-part> <tp:taxon-name-part taxon-name-part-type="species" reg="leila">leila</tp:taxon-name-part></tp:taxon-name></italic> sp. nov. <bold>A</bold> proventral <bold>B</bold> ventral <bold>C</bold> ventroretrolateral <bold>D</bold> prolateral <bold>E</bold> dorsal <bold>F</bold> retrolateral. Scale bars: 0.2 mm, unless stated otherwise.</p></caption><graphic xmlns:xlink="http://www.w3.org/1999/xlink" xlink:href="zookeys-1035-145-g008.jpg" position="float" orientation="portrait" xlink:type="simple" id="oo_536885.jpg"><uri content-type="original_file" xlink:type="simple">https://binary.pensoft.net/fig/536885</uri></graphic></fig></tp:treatment-sec><tp:treatment-sec sec-type="description" id="SECID0EDQAG"><title>Description.</title><p><bold>Male.</bold> Habitus as in Fig. <xref ref-type="fig" rid="F5">5C</xref>. Total length 4.42. Carapace 2.07 long, 1.03 wide at pars cephalica, 1.46 wide at pars thoracica. Eye sizes and interdistance of PMEs: <abbrev xmlns:xlink="http://www.w3.org/1999/xlink" xlink:title="anterior median eye" id="ABBRID0EPQAG" xlink:type="simple">AME</abbrev>: 0.09, <abbrev xmlns:xlink="http://www.w3.org/1999/xlink" xlink:title="anterior lateral eye" id="ABBRID0ETQAG" xlink:type="simple">ALE</abbrev>: 0.09, <abbrev xmlns:xlink="http://www.w3.org/1999/xlink" xlink:title="posterior median eye" id="ABBRID0EXQAG" xlink:type="simple">PME</abbrev>: 0.06, <abbrev xmlns:xlink="http://www.w3.org/1999/xlink" xlink:title="posterior lateral eye" id="ABBRID0E2QAG" xlink:type="simple">PLE</abbrev>: 0.09, <abbrev xmlns:xlink="http://www.w3.org/1999/xlink" xlink:title="posterior median eye" id="ABBRID0E6QAG" xlink:type="simple">PME</abbrev>–<abbrev xmlns:xlink="http://www.w3.org/1999/xlink" xlink:title="posterior median eye" id="ABBRID0EDRAG" xlink:type="simple">PME</abbrev>: 0.07. Carapace, sternum, labium, chelicerae and maxillae reddish brown, without any pattern. Chelicera with 2 promarginal teeth. Legs yellow, with few spines and without annulations. Abdomen dark brown, dorsally with large scutum covering 2/3 of the abdomen. Spinnerets pale, uniform in color. Measurements of legs: I: 4.51 (1.21, 0.50, 1.06, 0.93, 0.81), II: 3.89 (1.04, 0.52, 0.79, 0.83, 0.71), III: 3.62 (0.98, 0.50, 0.69, 0.85, 0.60), IV: 4.99 (1.33, 0.58, 1.05, 1.33, 0.70).</p><p>Palp as in Figs <xref ref-type="fig" rid="F8">8A–F</xref>, <xref ref-type="fig" rid="F9">9A–E</xref>. Tibia wider than long, with short apophysis; cymbium with 2 strong spine-like baso-posterior outgrowths (<italic><abbrev xmlns:xlink="http://www.w3.org/1999/xlink" xlink:title="prolateral cymbial process" id="ABBRID0ESRAG" xlink:type="simple">Cp</abbrev></italic>, <italic><abbrev xmlns:xlink="http://www.w3.org/1999/xlink" xlink:title="retrolateral cymbial process" id="ABBRID0EXRAG" xlink:type="simple">Cr</abbrev></italic>), lateral fold lacking; embolus long, with robust triangular outgrowth near base (<italic><abbrev xmlns:xlink="http://www.w3.org/1999/xlink" xlink:title="spine of embolus base" id="ABBRID0E3RAG" xlink:type="simple">Se</abbrev></italic>); median apophysis (<italic><abbrev xmlns:xlink="http://www.w3.org/1999/xlink" xlink:title="median apophysis" id="ABBRID0EBSAG" xlink:type="simple">Ma</abbrev></italic>) very large, with 2 claw-like extensions; conductor small and strongly sclerotized.</p><fig id="F9" position="float" orientation="portrait"><object-id xmlns:xlink="http://www.w3.org/1999/xlink" content-type="doi" xlink:type="simple">10.3897/zookeys.1035.65767.figure9</object-id><object-id xmlns:xlink="http://www.w3.org/1999/xlink" content-type="arpha" xlink:type="simple">09553E01-5263-53A6-840E-028C51FD44B9</object-id><label>Figure 9.</label><caption><p>SEM images of the male palp of <italic><tp:taxon-name><tp:taxon-name-part taxon-name-part-type="genus" reg="Pax">Pax</tp:taxon-name-part> <tp:taxon-name-part taxon-name-part-type="species" reg="leila">leila</tp:taxon-name-part></tp:taxon-name></italic> sp. nov. <bold>A</bold> apicoventral <bold>B</bold> ventroretrolateral <bold>C</bold> prodorsal <bold>D</bold> ventral <bold>E</bold> retrodorsal. Abbreviations: <italic><abbrev xmlns:xlink="http://www.w3.org/1999/xlink" xlink:title="prolateral cymbial process" id="ABBRID0EDTAG" xlink:type="simple">Cp</abbrev></italic> – prolateral cymbial process, <italic><abbrev xmlns:xlink="http://www.w3.org/1999/xlink" xlink:title="retrolateral cymbial process" id="ABBRID0EITAG" xlink:type="simple">Cr</abbrev></italic> – retrolateral cymbial process, <italic><abbrev xmlns:xlink="http://www.w3.org/1999/xlink" xlink:title="dorsal apophysis" id="ABBRID0ENTAG" xlink:type="simple">Da</abbrev></italic> – dorsal apophysis, <italic><abbrev xmlns:xlink="http://www.w3.org/1999/xlink" xlink:title="median apophysis" id="ABBRID0ESTAG" xlink:type="simple">Ma</abbrev></italic> – median apophysis, <italic><abbrev xmlns:xlink="http://www.w3.org/1999/xlink" xlink:title="spine of embolus base" id="ABBRID0EXTAG" xlink:type="simple">Se</abbrev></italic> – spine of embolus base. Scale bars: 0.1 mm.</p></caption><graphic xmlns:xlink="http://www.w3.org/1999/xlink" xlink:href="zookeys-1035-145-g009.jpg" position="float" orientation="portrait" xlink:type="simple" id="oo_536886.jpg"><uri content-type="original_file" xlink:type="simple">https://binary.pensoft.net/fig/536886</uri></graphic></fig><p><bold>Female.</bold> Habitus as in Fig. <xref ref-type="fig" rid="F5">5D</xref>. Total length 4.95. Carapace 1.97 long, 1.00 wide at pars cephalica, 1.31 wide at pars thoracica. Eye sizes and interdistance of PMEs: <abbrev xmlns:xlink="http://www.w3.org/1999/xlink" xlink:title="anterior median eye" id="ABBRID0EIUAG" xlink:type="simple">AME</abbrev>: 0.07, <abbrev xmlns:xlink="http://www.w3.org/1999/xlink" xlink:title="anterior lateral eye" id="ABBRID0EMUAG" xlink:type="simple">ALE</abbrev>: 0.08, <abbrev xmlns:xlink="http://www.w3.org/1999/xlink" xlink:title="posterior median eye" id="ABBRID0EQUAG" xlink:type="simple">PME</abbrev>: 0.06, <abbrev xmlns:xlink="http://www.w3.org/1999/xlink" xlink:title="posterior lateral eye" id="ABBRID0EUUAG" xlink:type="simple">PLE</abbrev>: 0.07, <abbrev xmlns:xlink="http://www.w3.org/1999/xlink" xlink:title="posterior median eye" id="ABBRID0EYUAG" xlink:type="simple">PME</abbrev>–<abbrev xmlns:xlink="http://www.w3.org/1999/xlink" xlink:title="posterior median eye" id="ABBRID0E3UAG" xlink:type="simple">PME</abbrev>: 0.08. Coloration as in male, with lighter abdomen lacking a scutum. Measurements of legs: I: 4.25 (1.21, 0.50, 0.99, 0.84, 0.71), II: 3.58 (0.94, 0.52, 0.74, 0.74, 0.64), III: 3.47 (0.90, 0.51, 0.70, 0.81, 0.55), IV: 4.71 (1.18, 0.53, 1.05, 1.21, 0.74).</p><p>Epigyne as in Fig. <xref ref-type="fig" rid="F10">10F–J</xref>. Epigyne trilobate, with triangular median plate, posteriorly as wide as lateral lobes; copulatory openings slit-like, broad; copulatory ducts wide, as wide as receptacles; receptacles globular, separated by less than their radii.</p><fig id="F10" position="float" orientation="portrait"><object-id xmlns:xlink="http://www.w3.org/1999/xlink" content-type="doi" xlink:type="simple">10.3897/zookeys.1035.65767.figure10</object-id><object-id xmlns:xlink="http://www.w3.org/1999/xlink" content-type="arpha" xlink:type="simple">7B6BCE4B-DD47-5DB8-A671-71A970434EA4</object-id><label>Figure 10.</label><caption><p>Epigynes of <italic><tp:taxon-name><tp:taxon-name-part taxon-name-part-type="genus" reg="Pax">Pax</tp:taxon-name-part> <tp:taxon-name-part taxon-name-part-type="species" reg="ellipita">ellipita</tp:taxon-name-part></tp:taxon-name></italic> sp. nov. (<bold>A–E</bold>) and <italic><tp:taxon-name><tp:taxon-name-part taxon-name-part-type="genus" reg="Pax">P.</tp:taxon-name-part> <tp:taxon-name-part taxon-name-part-type="species" reg="leila">leila</tp:taxon-name-part></tp:taxon-name></italic> sp. nov. (<bold>F–J</bold>) <bold>A, F</bold> intact, ventral <bold>B, J</bold> posterior <bold>C, G</bold> macerated, ventral <bold>D, E, H, I</bold> macerated, dorsal. Scale bars: 0.2 mm.</p></caption><graphic xmlns:xlink="http://www.w3.org/1999/xlink" xlink:href="zookeys-1035-145-g010.jpg" position="float" orientation="portrait" xlink:type="simple" id="oo_536887.jpg"><uri content-type="original_file" xlink:type="simple">https://binary.pensoft.net/fig/536887</uri></graphic></fig></tp:treatment-sec><tp:treatment-sec sec-type="comments" id="SECID0EVWAG"><title>Comments.</title><p>Although this species is rather similar in general appearance to the generotype and the other species known from Iran, the bulb and cymbium conformation is very different from those of other species considered in <italic><tp:taxon-name><tp:taxon-name-part taxon-name-part-type="genus" reg="Pax">Pax</tp:taxon-name-part></tp:taxon-name></italic> and most likely belongs to an undescribed genus.</p></tp:treatment-sec><tp:treatment-sec sec-type="distribution" id="SECID0ECXAG"><title>Distribution.</title><p>Known only from the type locality in Fars Province, southwestern Iran (Fig. <xref ref-type="fig" rid="F32">32</xref>). This is the easternmost record of the genus <italic><tp:taxon-name><tp:taxon-name-part taxon-name-part-type="genus" reg="Pax">Pax</tp:taxon-name-part></tp:taxon-name></italic>.</p></tp:treatment-sec><tp:treatment-sec><!--Section generated to contain objects referenced in tp:taxon-treatment.--><fig id="F5" position="float" orientation="portrait"><object-id xmlns:xlink="http://www.w3.org/1999/xlink" content-type="doi" xlink:type="simple">10.3897/zookeys.1035.65767.figure5</object-id><object-id xmlns:xlink="http://www.w3.org/1999/xlink" content-type="arpha" xlink:type="simple">932AC808-D59D-5B6D-B293-51FB7A449227</object-id><label>Figure 5.</label><caption><p>Dorsal habitus of <italic><tp:taxon-name><tp:taxon-name-part taxon-name-part-type="genus" reg="Pax">Pax</tp:taxon-name-part> <tp:taxon-name-part taxon-name-part-type="species" reg="ellipita">ellipita</tp:taxon-name-part></tp:taxon-name></italic> sp. nov. (<bold>A, B</bold>) and <italic><tp:taxon-name><tp:taxon-name-part taxon-name-part-type="genus" reg="Pax">P.</tp:taxon-name-part> <tp:taxon-name-part taxon-name-part-type="species" reg="leila">leila</tp:taxon-name-part></tp:taxon-name></italic> sp. nov. (<bold>C, D</bold>) <bold>A, D</bold> females <bold>B, C</bold> males.</p></caption><graphic xmlns:xlink="http://www.w3.org/1999/xlink" xlink:href="zookeys-1035-145-g005.jpg" position="float" orientation="portrait" xlink:type="simple" id="oo_536882.jpg"><uri content-type="original_file" xlink:type="simple">https://binary.pensoft.net/fig/536882</uri></graphic></fig><fig id="F32" position="float" orientation="portrait"><object-id xmlns:xlink="http://www.w3.org/1999/xlink" content-type="doi" xlink:type="simple">10.3897/zookeys.1035.65767.figure32</object-id><object-id xmlns:xlink="http://www.w3.org/1999/xlink" content-type="arpha" xlink:type="simple">83D50415-F24A-53FC-BFBE-618918B7B63F</object-id><label>Figure 32.</label><caption><p>Distribution records of <italic><tp:taxon-name><tp:taxon-name-part taxon-name-part-type="genus" reg="Acanthinozodium">Acanthinozodium</tp:taxon-name-part></tp:taxon-name></italic> spp. (partim <bold>1–4, 11</bold>), <italic><tp:taxon-name><tp:taxon-name-part taxon-name-part-type="genus" reg="Lachesana">Lachesana</tp:taxon-name-part></tp:taxon-name></italic> spp. (<bold>5–7</bold>), <italic><tp:taxon-name><tp:taxon-name-part taxon-name-part-type="genus" reg="Parazodarion">Parazodarion</tp:taxon-name-part> <tp:taxon-name-part taxon-name-part-type="species" reg="raddei">raddei</tp:taxon-name-part></tp:taxon-name></italic> (<bold>8</bold>), <italic><tp:taxon-name><tp:taxon-name-part taxon-name-part-type="genus" reg="Pax">Pax</tp:taxon-name-part></tp:taxon-name></italic> spp. (<bold>9, 10</bold>) and <italic><tp:taxon-name><tp:taxon-name-part taxon-name-part-type="genus" reg="Trygetus">Trygetus</tp:taxon-name-part></tp:taxon-name></italic> spp. (<bold>11, 12</bold>) in Iran and Turkmenistan: <bold>1</bold><italic><tp:taxon-name><tp:taxon-name-part taxon-name-part-type="genus" reg="Acanthinozodium">A.</tp:taxon-name-part> <tp:taxon-name-part taxon-name-part-type="species" reg="atrisa">atrisa</tp:taxon-name-part></tp:taxon-name></italic> sp. nov. <bold>2</bold><italic><tp:taxon-name><tp:taxon-name-part taxon-name-part-type="genus" reg="Acanthinozodium">A.</tp:taxon-name-part> <tp:taxon-name-part taxon-name-part-type="species" reg="niusha">niusha</tp:taxon-name-part></tp:taxon-name></italic> sp. nov. <bold>3</bold><italic><tp:taxon-name><tp:taxon-name-part taxon-name-part-type="genus" reg="Acanthinozodium">A.</tp:taxon-name-part> <tp:taxon-name-part taxon-name-part-type="species" reg="parysatis">parysatis</tp:taxon-name-part></tp:taxon-name></italic> sp. nov. <bold>4</bold><italic><tp:taxon-name><tp:taxon-name-part taxon-name-part-type="genus" reg="Acanthinozodium">A.</tp:taxon-name-part> <tp:taxon-name-part taxon-name-part-type="species" reg="sorani">sorani</tp:taxon-name-part></tp:taxon-name></italic> sp. nov. <bold>5</bold><italic><tp:taxon-name><tp:taxon-name-part taxon-name-part-type="genus" reg="Lachesana">L.</tp:taxon-name-part> <tp:taxon-name-part taxon-name-part-type="species" reg="insensibilis">insensibilis</tp:taxon-name-part></tp:taxon-name></italic><bold>6</bold><italic><tp:taxon-name><tp:taxon-name-part taxon-name-part-type="genus" reg="Lachesana">L.</tp:taxon-name-part> <tp:taxon-name-part taxon-name-part-type="species" reg="kavirensis">kavirensis</tp:taxon-name-part></tp:taxon-name></italic> sp. nov. <bold>7</bold><italic><tp:taxon-name><tp:taxon-name-part taxon-name-part-type="genus" reg="Lachesana">L.</tp:taxon-name-part> <tp:taxon-name-part taxon-name-part-type="species" reg="perseus">perseus</tp:taxon-name-part></tp:taxon-name></italic> sp. nov. <bold>8</bold><italic><tp:taxon-name><tp:taxon-name-part taxon-name-part-type="genus" reg="Parazodarion">P.</tp:taxon-name-part> <tp:taxon-name-part taxon-name-part-type="species" reg="raddei">raddei</tp:taxon-name-part></tp:taxon-name></italic><bold>9</bold><italic><tp:taxon-name><tp:taxon-name-part taxon-name-part-type="genus" reg="Pax">P.</tp:taxon-name-part> <tp:taxon-name-part taxon-name-part-type="species" reg="ellipita">ellipita</tp:taxon-name-part></tp:taxon-name></italic> sp. nov. <bold>10</bold><italic><tp:taxon-name><tp:taxon-name-part taxon-name-part-type="genus" reg="Pax">P.</tp:taxon-name-part> <tp:taxon-name-part taxon-name-part-type="species" reg="leila">leila</tp:taxon-name-part></tp:taxon-name></italic> sp. nov. <bold>11</bold><italic><tp:taxon-name><tp:taxon-name-part taxon-name-part-type="genus" reg="Acanthinozodium">A.</tp:taxon-name-part> <tp:taxon-name-part taxon-name-part-type="species" reg="ovtchinnikovi">ovtchinnikovi</tp:taxon-name-part></tp:taxon-name></italic> sp. nov., <italic><tp:taxon-name><tp:taxon-name-part taxon-name-part-type="genus" reg="Trygetus">T.</tp:taxon-name-part> <tp:taxon-name-part taxon-name-part-type="species" reg="gromovi">gromovi</tp:taxon-name-part></tp:taxon-name></italic><bold>12</bold><italic><tp:taxon-name><tp:taxon-name-part taxon-name-part-type="genus" reg="Trygetus">T.</tp:taxon-name-part> <tp:taxon-name-part taxon-name-part-type="species" reg="susianus">susianus</tp:taxon-name-part></tp:taxon-name></italic> sp. nov.</p></caption><graphic xmlns:xlink="http://www.w3.org/1999/xlink" xlink:href="zookeys-1035-145-g032.jpg" position="float" orientation="portrait" xlink:type="simple" id="oo_536909.jpg"><uri content-type="original_file" xlink:type="simple">https://binary.pensoft.net/fig/536909</uri></graphic></fig></tp:treatment-sec></tp:taxon-treatment>
