# Supplementary material for: Revision of the spider family Zodariidae (Arachnida, Araneae) in Iran and Turkmenistan, with seventeen new species
Source: Zookeys. 2021 Apr 27;1035:145–93. doi: 10.3897/zookeys.1035.65767 (PMC8096803; doi:10.3897/zookeys.1035.65767)
Supplement: XML Treatment for Acanthinozodium niusha [file zookeys.1035.65767-treatment11.xml]

<!DOCTYPE tp:taxon-treatment
  PUBLIC "-//TaxonX//DTD Taxonomic Treatment Publishing DTD v0 20100105//EN" "tax-treatment-NSO.dtd">
<tp:taxon-treatment xmlns:tp="http://www.plazi.org/taxpub"><tp:treatment-meta><kwd-group><label>Taxon classification</label><kwd><named-content xmlns:xlink="http://www.w3.org/1999/xlink" content-type="kingdom">Animalia</named-content></kwd><kwd><named-content xmlns:xlink="http://www.w3.org/1999/xlink" content-type="order">Araneae</named-content></kwd><kwd><named-content xmlns:xlink="http://www.w3.org/1999/xlink" content-type="family">Zodariidae</named-content></kwd></kwd-group><mixed-citation publication-type="journal"><person-group><name><surname>Zamani</surname><given-names>Alireza</given-names></name><name><surname>Marusik</surname><given-names>Yuri M.</given-names></name></person-group><article-title>Revision of the spider family <tp:taxon-name><tp:taxon-name-part taxon-name-part-type="family">Zodariidae</tp:taxon-name-part></tp:taxon-name> (<tp:taxon-name><tp:taxon-name-part taxon-name-part-type="class">Arachnida</tp:taxon-name-part></tp:taxon-name>, <tp:taxon-name><tp:taxon-name-part taxon-name-part-type="order">Araneae</tp:taxon-name-part></tp:taxon-name>) in Iran and Turkmenistan, with seventeen new species</article-title><source>Zookeys</source><day>27</day><month>4</month><year>2021</year><volume>1035</volume><fpage>145</fpage><lpage>193</lpage><pub-id pub-id-type="doi">10.3897/zookeys.1035.65767</pub-id></mixed-citation></tp:treatment-meta><tp:nomenclature><tp:taxon-name><object-id xmlns:xlink="http://www.w3.org/1999/xlink" content-type="arpha" xlink:type="simple">93B02F86-D05D-51DA-8F61-A4DE2A2A7F92</object-id>
              <tp:taxon-name-part taxon-name-part-type="genus" reg="Acanthinozodium">Acanthinozodium</tp:taxon-name-part>
              <tp:taxon-name-part taxon-name-part-type="species" reg="niusha">niusha</tp:taxon-name-part>
              <object-id xmlns:xlink="http://www.w3.org/1999/xlink" content-type="zoobank" xlink:type="simple">http://zoobank.org/DA859B09-12D2-4370-A6B6-93C1BF274678</object-id>
            </tp:taxon-name><tp:taxon-status xmlns:xlink="http://www.w3.org/1999/xlink" xlink:type="simple">sp. nov.</tp:taxon-status><xref ref-type="fig" rid="F11">Figs 11C–E</xref><xref ref-type="fig" rid="F13">, 13A–E</xref><xref ref-type="fig" rid="F14">, 14G, H</xref><xref ref-type="fig" rid="F15">, 15D–F</xref><xref ref-type="fig" rid="F17">, 17A–C</xref><xref ref-type="fig" rid="F32">, 32</xref></tp:nomenclature><tp:treatment-sec sec-type="type material" id="SECID0E1LBG"><title>Type material.</title><p><bold><italic>Holotype</italic></bold> ♂ (<named-content xmlns:xlink="http://www.w3.org/1999/xlink" content-type="dwc:institutional_code" xlink:type="simple">MHNG</named-content>), Iran: <italic>Markazi Province</italic>: Shazand, <named-content xmlns:xlink="http://www.w3.org/1999/xlink" content-type="dwc:verbatimCoordinates" xlink:type="simple"><named-content content-type="geo-json" specific-use="{&#34;type&#34;:&#34;Point&#34;,&#34;coordinates&#34;:[49.400000,33.916667]}" id="NCID0EPMBG" xlink:type="simple">33°55'N, 49°24'E</named-content></named-content>, 11.04.2015 (A. Zamani). <bold><italic>Paratypes</italic></bold>: 5♂3♀ (<named-content xmlns:xlink="http://www.w3.org/1999/xlink" content-type="dwc:institutional_code" xlink:type="simple">MHNG</named-content>), same data as holotype; <italic>Isfahan Province</italic>: 1♂1♀ (<named-content xmlns:xlink="http://www.w3.org/1999/xlink" content-type="dwc:institutional_code" xlink:type="simple">MHNG</named-content>), Riz-e Landjan, <named-content xmlns:xlink="http://www.w3.org/1999/xlink" content-type="dwc:verbatimCoordinates" xlink:type="simple"><named-content content-type="geo-json" specific-use="{&#34;type&#34;:&#34;Point&#34;,&#34;coordinates&#34;:[51.316667,32.400000]}" id="NCID0EGNBG" xlink:type="simple">32°24'N, 51°19'E</named-content></named-content>, 11.08.1973 (A. Senglet); <italic>Fars Province</italic>: 1♂1♀ (<named-content xmlns:xlink="http://www.w3.org/1999/xlink" content-type="dwc:institutional_code" xlink:type="simple">MHNG</named-content>), Izad Khast, <named-content xmlns:xlink="http://www.w3.org/1999/xlink" content-type="dwc:verbatimCoordinates" xlink:type="simple"><named-content content-type="geo-json" specific-use="{&#34;type&#34;:&#34;Point&#34;,&#34;coordinates&#34;:[52.133333,31.516667]}" id="NCID0EVNBG" xlink:type="simple">31°31'N, 52°08'E</named-content></named-content>, 12.06.1974 (A. Senglet).</p></tp:treatment-sec><tp:treatment-sec sec-type="etymology" id="SECID0E1NBG"><title>Etymology.</title><p>The specific epithet is a Persian feminine name meaning “good listener”. Noun in apposition.</p></tp:treatment-sec><tp:treatment-sec sec-type="diagnosis" id="SECID0E6NBG"><title>Diagnosis.</title><p>The male of the new species is most similar to <italic><tp:taxon-name><tp:taxon-name-part taxon-name-part-type="genus" reg="Acanthinozodium">A.</tp:taxon-name-part> <tp:taxon-name-part taxon-name-part-type="species" reg="parysatis">parysatis</tp:taxon-name-part></tp:taxon-name></italic> sp. nov. from which it differs by a sharply tapering <abbrev xmlns:xlink="http://www.w3.org/1999/xlink" xlink:title="retrolateral tibial apophysis" id="ABBRID0EQOBG" xlink:type="simple">RTA</abbrev>, shorter tip of the cymbium (cf. Fig. <xref ref-type="fig" rid="F13">13A</xref> and <xref ref-type="fig" rid="F13">13F</xref>), the angle of embolus and the claw of the median apophysis. Female of <italic><tp:taxon-name><tp:taxon-name-part taxon-name-part-type="genus" reg="Acanthinozodium">A.</tp:taxon-name-part> <tp:taxon-name-part taxon-name-part-type="species" reg="niusha">niusha</tp:taxon-name-part></tp:taxon-name></italic> sp. nov. is similar to <italic><tp:taxon-name><tp:taxon-name-part taxon-name-part-type="genus" reg="Acanthinozodium">A.</tp:taxon-name-part> <tp:taxon-name-part taxon-name-part-type="species" reg="atrisa">atrisa</tp:taxon-name-part></tp:taxon-name></italic> sp. nov. by having a similar anterior hood but differs by the longer furrow leading to the hood (as long as receptacle <italic>vs.</italic> 1.5 times shorter) and less separated receptacles.</p><fig id="F13" position="float" orientation="portrait"><object-id xmlns:xlink="http://www.w3.org/1999/xlink" content-type="doi" xlink:type="simple">10.3897/zookeys.1035.65767.figure13</object-id><object-id xmlns:xlink="http://www.w3.org/1999/xlink" content-type="arpha" xlink:type="simple">F79A46C8-BD95-5C99-96D0-361CE16897AC</object-id><label>Figure 13.</label><caption><p>Male palps of <italic><tp:taxon-name><tp:taxon-name-part taxon-name-part-type="genus" reg="Acanthinozodium">Acanthinozodium</tp:taxon-name-part> <tp:taxon-name-part taxon-name-part-type="species" reg="niusha">niusha</tp:taxon-name-part></tp:taxon-name></italic> sp. nov. (<bold>A–E</bold>) and <italic><tp:taxon-name><tp:taxon-name-part taxon-name-part-type="genus" reg="Acanthinozodium">A.</tp:taxon-name-part> <tp:taxon-name-part taxon-name-part-type="species" reg="parysatis">parysatis</tp:taxon-name-part></tp:taxon-name></italic> sp. nov. (<bold>F–I</bold>) <bold>A, D, G, F</bold> ventral <bold>B, H</bold> retrolateral <bold>C, I</bold> dorsal <bold>E</bold> dorsoretrolateral. Arrow on C pointing to cymbial groove. Scale bars: 0.2 mm, unless stated otherwise.</p></caption><graphic xmlns:xlink="http://www.w3.org/1999/xlink" xlink:href="zookeys-1035-145-g013.jpg" position="float" orientation="portrait" xlink:type="simple" id="oo_536890.jpg"><uri content-type="original_file" xlink:type="simple">https://binary.pensoft.net/fig/536890</uri></graphic></fig></tp:treatment-sec><tp:treatment-sec sec-type="description" id="SECID0EDRBG"><title>Description.</title><p><bold>Male</bold> (holotype). Habitus as in Fig. <xref ref-type="fig" rid="F11">11C, D</xref>. Total length 2.09. Carapace 0.94 long, 0.46 wide at pars cephalica, 0.69 wide at pars thoracica. Eye sizes and interdistance of PMEs: <abbrev xmlns:xlink="http://www.w3.org/1999/xlink" xlink:title="anterior median eye" id="ABBRID0EPRBG" xlink:type="simple">AME</abbrev>: 0.10, <abbrev xmlns:xlink="http://www.w3.org/1999/xlink" xlink:title="anterior lateral eye" id="ABBRID0ETRBG" xlink:type="simple">ALE</abbrev>: 0.07, <abbrev xmlns:xlink="http://www.w3.org/1999/xlink" xlink:title="posterior median eye" id="ABBRID0EXRBG" xlink:type="simple">PME</abbrev>: 0.06, <abbrev xmlns:xlink="http://www.w3.org/1999/xlink" xlink:title="posterior lateral eye" id="ABBRID0E2RBG" xlink:type="simple">PLE</abbrev>: 0.06, <abbrev xmlns:xlink="http://www.w3.org/1999/xlink" xlink:title="posterior median eye" id="ABBRID0E6RBG" xlink:type="simple">PME</abbrev>–<abbrev xmlns:xlink="http://www.w3.org/1999/xlink" xlink:title="posterior median eye" id="ABBRID0EDSBG" xlink:type="simple">PME</abbrev>: 0.12. Carapace, sternum, labium, chelicerae and maxillae yellowish; carapace with irregular dark patterns. Chelicera with one retromarginal tooth. Legs yellowish, without annulations. Abdomen dorsally black, grayish ventrally. Spinnerets pale, uniform in color. Measurements of legs: I: 1.67+missing tarsus (0.74, 0.31, 0.62, missing), II: 2.56 (0.66, 0.30, 0.52, 0.59, 0.49), III: 2.43 (0.60, 0.33, 0.46, 0.59, 0.45), IV: 3.43 (0.90, 0.31, 0.81, 0.89, 0.52).</p><p>Palp as in Figs <xref ref-type="fig" rid="F13">13A–E</xref>, <xref ref-type="fig" rid="F14">14G, H</xref>, <xref ref-type="fig" rid="F15">15D–F</xref>. <abbrev xmlns:xlink="http://www.w3.org/1999/xlink" xlink:title="retrolateral tibial apophysis" id="ABBRID0EVSBG" xlink:type="simple">RTA</abbrev> (<italic><abbrev xmlns:xlink="http://www.w3.org/1999/xlink" xlink:title="retrolateral tibial apophysis" id="ABBRID0E1SBG" xlink:type="simple">Ra</abbrev></italic>) as long as wide and as long as tibia, basal part very wide, sharply tapering, tip bent ventrally; cymbium 1.5 times longer than wide; posterior part of tegulum with broad and indistinct projection postero-prolaterally; median apophysis (<italic><abbrev xmlns:xlink="http://www.w3.org/1999/xlink" xlink:title="median apophysis" id="ABBRID0E6SBG" xlink:type="simple">Ma</abbrev></italic>) with massive base, much larger than the claw of median apophysis; sperm duct gradually tracking along margin of tegulum; tip of embolus (<italic><abbrev xmlns:xlink="http://www.w3.org/1999/xlink" xlink:title="embolus" id="ABBRID0EETBG" xlink:type="simple">Em</abbrev></italic>) straight and lacking any processes or tubercles.</p><fig id="F14" position="float" orientation="portrait"><object-id xmlns:xlink="http://www.w3.org/1999/xlink" content-type="doi" xlink:type="simple">10.3897/zookeys.1035.65767.figure14</object-id><object-id xmlns:xlink="http://www.w3.org/1999/xlink" content-type="arpha" xlink:type="simple">C52BF102-3DFB-50E8-B8D0-2B2EDDA344DB</object-id><label>Figure 14.</label><caption><p>SEM images of the male palps of <italic><tp:taxon-name><tp:taxon-name-part taxon-name-part-type="genus" reg="Acanthinozodium">Acanthinozodium</tp:taxon-name-part> <tp:taxon-name-part taxon-name-part-type="species" reg="atrisa">atrisa</tp:taxon-name-part></tp:taxon-name></italic> sp. nov. (<bold>A–C</bold>), <italic><tp:taxon-name><tp:taxon-name-part taxon-name-part-type="genus" reg="Acanthinozodium">A.</tp:taxon-name-part> <tp:taxon-name-part taxon-name-part-type="species" reg="sorani">sorani</tp:taxon-name-part></tp:taxon-name></italic> sp. nov. (<bold>D–F</bold>), <italic><tp:taxon-name><tp:taxon-name-part taxon-name-part-type="genus" reg="Acanthinozodium">A.</tp:taxon-name-part> <tp:taxon-name-part taxon-name-part-type="species" reg="niusha">niusha</tp:taxon-name-part></tp:taxon-name></italic> sp. nov. (<bold>G, H</bold>) and <italic><tp:taxon-name><tp:taxon-name-part taxon-name-part-type="genus" reg="Acanthinozodium">A.</tp:taxon-name-part> <tp:taxon-name-part taxon-name-part-type="species" reg="dorsa">dorsa</tp:taxon-name-part></tp:taxon-name></italic> sp. nov. (<bold>I</bold>) <bold>A, C, D, F, I</bold> ventral <bold>B, E</bold> retrolateral <bold>G, H</bold> cymbial groove, dorsal. Abbreviations: <italic><abbrev xmlns:xlink="http://www.w3.org/1999/xlink" xlink:title="cymbial groove" id="ABBRID0ELVBG" xlink:type="simple">Cg</abbrev></italic> – cymbial groove, <italic><abbrev xmlns:xlink="http://www.w3.org/1999/xlink" xlink:title="conductor" id="ABBRID0EQVBG" xlink:type="simple">Co</abbrev></italic> – conductor, <italic><abbrev xmlns:xlink="http://www.w3.org/1999/xlink" xlink:title="embolus" id="ABBRID0EVVBG" xlink:type="simple">Em</abbrev></italic> – embolus, <italic><abbrev xmlns:xlink="http://www.w3.org/1999/xlink" xlink:title="embolic process" id="ABBRID0E1VBG" xlink:type="simple">Ep</abbrev></italic> – embolic process, <italic><abbrev xmlns:xlink="http://www.w3.org/1999/xlink" xlink:title="median apophysis" id="ABBRID0E6VBG" xlink:type="simple">Ma</abbrev></italic> – median apophysis, <italic><abbrev xmlns:xlink="http://www.w3.org/1999/xlink" xlink:title="retrolateral tibial apophysis" id="ABBRID0EEWBG" xlink:type="simple">Ra</abbrev></italic> – retrolateral tibial apophysis, <italic><abbrev xmlns:xlink="http://www.w3.org/1999/xlink" xlink:title="tegular process" id="ABBRID0EJWBG" xlink:type="simple">Tp</abbrev></italic> – tegular process. Scale bars: 0.1 mm, unless stated otherwise.</p></caption><graphic xmlns:xlink="http://www.w3.org/1999/xlink" xlink:href="zookeys-1035-145-g014.jpg" position="float" orientation="portrait" xlink:type="simple" id="oo_536891.jpg"><uri content-type="original_file" xlink:type="simple">https://binary.pensoft.net/fig/536891</uri></graphic></fig><fig id="F15" position="float" orientation="portrait"><object-id xmlns:xlink="http://www.w3.org/1999/xlink" content-type="doi" xlink:type="simple">10.3897/zookeys.1035.65767.figure15</object-id><object-id xmlns:xlink="http://www.w3.org/1999/xlink" content-type="arpha" xlink:type="simple">92965FE7-91BA-5926-BB38-1C110CB099E7</object-id><label>Figure 15.</label><caption><p>SEM images of the male palps of <italic><tp:taxon-name><tp:taxon-name-part taxon-name-part-type="genus" reg="Acanthinozodium">Acanthinozodium</tp:taxon-name-part> <tp:taxon-name-part taxon-name-part-type="species" reg="parysatis">parysatis</tp:taxon-name-part></tp:taxon-name></italic> sp. nov. (<bold>A–C</bold>) and <italic><tp:taxon-name><tp:taxon-name-part taxon-name-part-type="genus" reg="Acanthinozodium">A.</tp:taxon-name-part> <tp:taxon-name-part taxon-name-part-type="species" reg="niusha">niusha</tp:taxon-name-part></tp:taxon-name></italic> sp. nov. (<bold>D–F</bold>) <bold>A, D</bold> ventral <bold>B, E</bold> retrolateral <bold>C, F</bold> dorsoretrolateral and dorsal. Abbreviations: <italic><abbrev xmlns:xlink="http://www.w3.org/1999/xlink" xlink:title="cymbial groove" id="ABBRID0E2XBG" xlink:type="simple">Cg</abbrev></italic> – cymbial groove, <italic><abbrev xmlns:xlink="http://www.w3.org/1999/xlink" xlink:title="conductor" id="ABBRID0EAYBG" xlink:type="simple">Co</abbrev></italic> – conductor, <italic><abbrev xmlns:xlink="http://www.w3.org/1999/xlink" xlink:title="embolus" id="ABBRID0EFYBG" xlink:type="simple">Em</abbrev></italic> – embolus, <italic><abbrev xmlns:xlink="http://www.w3.org/1999/xlink" xlink:title="median apophysis" id="ABBRID0EKYBG" xlink:type="simple">Ma</abbrev></italic> – median apophysis, <italic><abbrev xmlns:xlink="http://www.w3.org/1999/xlink" xlink:title="retrolateral tibial apophysis" id="ABBRID0EPYBG" xlink:type="simple">Ra</abbrev></italic> – retrolateral tibial apophysis, <italic><abbrev xmlns:xlink="http://www.w3.org/1999/xlink" xlink:title="ventral apophysis" id="ABBRID0EUYBG" xlink:type="simple">Va</abbrev></italic> – ventral apophysis. Scale bars: 0.1 mm.</p></caption><graphic xmlns:xlink="http://www.w3.org/1999/xlink" xlink:href="zookeys-1035-145-g015.jpg" position="float" orientation="portrait" xlink:type="simple" id="oo_536892.jpg"><uri content-type="original_file" xlink:type="simple">https://binary.pensoft.net/fig/536892</uri></graphic></fig><fig id="F16" position="float" orientation="portrait"><object-id xmlns:xlink="http://www.w3.org/1999/xlink" content-type="doi" xlink:type="simple">10.3897/zookeys.1035.65767.figure16</object-id><object-id xmlns:xlink="http://www.w3.org/1999/xlink" content-type="arpha" xlink:type="simple">10B8E40D-43EB-5ED8-8EE4-4ABB8F1F28DF</object-id><label>Figure 16.</label><caption><p>Epigyne of <italic><tp:taxon-name><tp:taxon-name-part taxon-name-part-type="genus" reg="Acanthinozodium">Acanthinozodium</tp:taxon-name-part> <tp:taxon-name-part taxon-name-part-type="species" reg="atrisa">atrisa</tp:taxon-name-part></tp:taxon-name></italic> sp. nov. <bold>A</bold> posteroventral <bold>B</bold> posterior <bold>C, D</bold> ventral. Scale bar: 0.2 mm.</p></caption><graphic xmlns:xlink="http://www.w3.org/1999/xlink" xlink:href="zookeys-1035-145-g016.jpg" position="float" orientation="portrait" xlink:type="simple" id="oo_536893.jpg"><uri content-type="original_file" xlink:type="simple">https://binary.pensoft.net/fig/536893</uri></graphic></fig><p><bold>Female.</bold> Habitus as in Fig. <xref ref-type="fig" rid="F11">11E</xref>. Total length 2.10. Carapace 0.86 long, 0.44 wide at pars cephalica, 0.69 wide at pars thoracica. Eye sizes and interdistance of PMEs: <abbrev xmlns:xlink="http://www.w3.org/1999/xlink" xlink:title="anterior median eye" id="ABBRID0ED1BG" xlink:type="simple">AME</abbrev>: 0.07, <abbrev xmlns:xlink="http://www.w3.org/1999/xlink" xlink:title="anterior lateral eye" id="ABBRID0EH1BG" xlink:type="simple">ALE</abbrev>: 0.06, <abbrev xmlns:xlink="http://www.w3.org/1999/xlink" xlink:title="posterior median eye" id="ABBRID0EL1BG" xlink:type="simple">PME</abbrev>: 0.05, <abbrev xmlns:xlink="http://www.w3.org/1999/xlink" xlink:title="posterior lateral eye" id="ABBRID0EP1BG" xlink:type="simple">PLE</abbrev>: 0.05, <abbrev xmlns:xlink="http://www.w3.org/1999/xlink" xlink:title="posterior median eye" id="ABBRID0ET1BG" xlink:type="simple">PME</abbrev>–<abbrev xmlns:xlink="http://www.w3.org/1999/xlink" xlink:title="posterior median eye" id="ABBRID0EX1BG" xlink:type="simple">PME</abbrev>: 0.10. Coloration as in male. Measurements of legs: I: 2.68 (0.73, 0.30, 0.59, 0.61, 0.45), II: 2.58 (0.74, 0.24, 0.53, 0.58, 0.49), III: 2.32 (0.59, 0.29, 0.50, 0.55, 0.39), IV: 3.45 (0.89, 0.33, 0.80, 0.92, 0.51).</p><p>Epigyne as in Fig. <xref ref-type="fig" rid="F17">17A–C</xref>. Fovea about 3 times wider than long; hood as wide as fovea, bursae ovoid, weakly sclerotized, with fine pores (Fig. <xref ref-type="fig" rid="F17">17C</xref>); receptacles round, spaced by over 5 diameters.</p><fig id="F17" position="float" orientation="portrait"><object-id xmlns:xlink="http://www.w3.org/1999/xlink" content-type="doi" xlink:type="simple">10.3897/zookeys.1035.65767.figure17</object-id><object-id xmlns:xlink="http://www.w3.org/1999/xlink" content-type="arpha" xlink:type="simple">C80FD438-0D92-5675-BE01-B545B17AACD6</object-id><label>Figure 17.</label><caption><p>Ventral view of epigynes of <italic><tp:taxon-name><tp:taxon-name-part taxon-name-part-type="genus" reg="Acanthinozodium">Acanthinozodium</tp:taxon-name-part> <tp:taxon-name-part taxon-name-part-type="species" reg="niusha">niusha</tp:taxon-name-part></tp:taxon-name></italic> sp. nov. (<bold>A–C</bold>) and <italic><tp:taxon-name><tp:taxon-name-part taxon-name-part-type="genus" reg="Acanthinozodium">A.</tp:taxon-name-part> <tp:taxon-name-part taxon-name-part-type="species" reg="parysatis">parysatis</tp:taxon-name-part></tp:taxon-name></italic> sp. nov. (<bold>D–F</bold>). Scale bar: 0.2 mm, unless stated otherwise.</p></caption><graphic xmlns:xlink="http://www.w3.org/1999/xlink" xlink:href="zookeys-1035-145-g017.jpg" position="float" orientation="portrait" xlink:type="simple" id="oo_536894.jpg"><uri content-type="original_file" xlink:type="simple">https://binary.pensoft.net/fig/536894</uri></graphic></fig></tp:treatment-sec><tp:treatment-sec sec-type="distribution" id="SECID0EM3BG"><title>Distribution.</title><p>Known only from the listed localities in Fars, Isfahan and Markazi provinces, central Iran (Fig. <xref ref-type="fig" rid="F32">32</xref>).</p></tp:treatment-sec><tp:treatment-sec><!--Section generated to contain objects referenced in tp:taxon-treatment.--><fig id="F11" position="float" orientation="portrait"><object-id xmlns:xlink="http://www.w3.org/1999/xlink" content-type="doi" xlink:type="simple">10.3897/zookeys.1035.65767.figure11</object-id><object-id xmlns:xlink="http://www.w3.org/1999/xlink" content-type="arpha" xlink:type="simple">8C34A714-DE67-5521-A6F2-D2935B9260D1</object-id><label>Figure 11.</label><caption><p>Habitus of <italic><tp:taxon-name><tp:taxon-name-part taxon-name-part-type="genus" reg="Acanthinozodium">Acanthinozodium</tp:taxon-name-part> <tp:taxon-name-part taxon-name-part-type="species" reg="atrisa">atrisa</tp:taxon-name-part></tp:taxon-name></italic> sp. nov. (<bold>A, B</bold>) <italic><tp:taxon-name><tp:taxon-name-part taxon-name-part-type="genus" reg="Acanthinozodium">A.</tp:taxon-name-part> <tp:taxon-name-part taxon-name-part-type="species" reg="niusha">niusha</tp:taxon-name-part></tp:taxon-name></italic> sp. nov. (<bold>C–E</bold>), <italic><tp:taxon-name><tp:taxon-name-part taxon-name-part-type="genus" reg="Acanthinozodium">A.</tp:taxon-name-part> <tp:taxon-name-part taxon-name-part-type="species" reg="parysatis">parysatis</tp:taxon-name-part></tp:taxon-name></italic> sp. nov. (<bold>F, G</bold>) and <italic><tp:taxon-name><tp:taxon-name-part taxon-name-part-type="genus" reg="Acanthinozodium">A.</tp:taxon-name-part> <tp:taxon-name-part taxon-name-part-type="species" reg="sorani">sorani</tp:taxon-name-part></tp:taxon-name></italic> sp. nov. (<bold>H</bold>) <bold>A, C, F, H</bold> males, dorsal <bold>D</bold> male, ventral <bold>B, G, E</bold> females, dorsal. Scale bars: 0.2 mm, unless stated otherwise.</p></caption><graphic xmlns:xlink="http://www.w3.org/1999/xlink" xlink:href="zookeys-1035-145-g011.jpg" position="float" orientation="portrait" xlink:type="simple" id="oo_536888.jpg"><uri content-type="original_file" xlink:type="simple">https://binary.pensoft.net/fig/536888</uri></graphic></fig><fig id="F32" position="float" orientation="portrait"><object-id xmlns:xlink="http://www.w3.org/1999/xlink" content-type="doi" xlink:type="simple">10.3897/zookeys.1035.65767.figure32</object-id><object-id xmlns:xlink="http://www.w3.org/1999/xlink" content-type="arpha" xlink:type="simple">83D50415-F24A-53FC-BFBE-618918B7B63F</object-id><label>Figure 32.</label><caption><p>Distribution records of <italic><tp:taxon-name><tp:taxon-name-part taxon-name-part-type="genus" reg="Acanthinozodium">Acanthinozodium</tp:taxon-name-part></tp:taxon-name></italic> spp. (partim <bold>1–4, 11</bold>), <italic><tp:taxon-name><tp:taxon-name-part taxon-name-part-type="genus" reg="Lachesana">Lachesana</tp:taxon-name-part></tp:taxon-name></italic> spp. (<bold>5–7</bold>), <italic><tp:taxon-name><tp:taxon-name-part taxon-name-part-type="genus" reg="Parazodarion">Parazodarion</tp:taxon-name-part> <tp:taxon-name-part taxon-name-part-type="species" reg="raddei">raddei</tp:taxon-name-part></tp:taxon-name></italic> (<bold>8</bold>), <italic><tp:taxon-name><tp:taxon-name-part taxon-name-part-type="genus" reg="Pax">Pax</tp:taxon-name-part></tp:taxon-name></italic> spp. (<bold>9, 10</bold>) and <italic><tp:taxon-name><tp:taxon-name-part taxon-name-part-type="genus" reg="Trygetus">Trygetus</tp:taxon-name-part></tp:taxon-name></italic> spp. (<bold>11, 12</bold>) in Iran and Turkmenistan: <bold>1</bold><italic><tp:taxon-name><tp:taxon-name-part taxon-name-part-type="genus" reg="Acanthinozodium">A.</tp:taxon-name-part> <tp:taxon-name-part taxon-name-part-type="species" reg="atrisa">atrisa</tp:taxon-name-part></tp:taxon-name></italic> sp. nov. <bold>2</bold><italic><tp:taxon-name><tp:taxon-name-part taxon-name-part-type="genus" reg="Acanthinozodium">A.</tp:taxon-name-part> <tp:taxon-name-part taxon-name-part-type="species" reg="niusha">niusha</tp:taxon-name-part></tp:taxon-name></italic> sp. nov. <bold>3</bold><italic><tp:taxon-name><tp:taxon-name-part taxon-name-part-type="genus" reg="Acanthinozodium">A.</tp:taxon-name-part> <tp:taxon-name-part taxon-name-part-type="species" reg="parysatis">parysatis</tp:taxon-name-part></tp:taxon-name></italic> sp. nov. <bold>4</bold><italic><tp:taxon-name><tp:taxon-name-part taxon-name-part-type="genus" reg="Acanthinozodium">A.</tp:taxon-name-part> <tp:taxon-name-part taxon-name-part-type="species" reg="sorani">sorani</tp:taxon-name-part></tp:taxon-name></italic> sp. nov. <bold>5</bold><italic><tp:taxon-name><tp:taxon-name-part taxon-name-part-type="genus" reg="Lachesana">L.</tp:taxon-name-part> <tp:taxon-name-part taxon-name-part-type="species" reg="insensibilis">insensibilis</tp:taxon-name-part></tp:taxon-name></italic><bold>6</bold><italic><tp:taxon-name><tp:taxon-name-part taxon-name-part-type="genus" reg="Lachesana">L.</tp:taxon-name-part> <tp:taxon-name-part taxon-name-part-type="species" reg="kavirensis">kavirensis</tp:taxon-name-part></tp:taxon-name></italic> sp. nov. <bold>7</bold><italic><tp:taxon-name><tp:taxon-name-part taxon-name-part-type="genus" reg="Lachesana">L.</tp:taxon-name-part> <tp:taxon-name-part taxon-name-part-type="species" reg="perseus">perseus</tp:taxon-name-part></tp:taxon-name></italic> sp. nov. <bold>8</bold><italic><tp:taxon-name><tp:taxon-name-part taxon-name-part-type="genus" reg="Parazodarion">P.</tp:taxon-name-part> <tp:taxon-name-part taxon-name-part-type="species" reg="raddei">raddei</tp:taxon-name-part></tp:taxon-name></italic><bold>9</bold><italic><tp:taxon-name><tp:taxon-name-part taxon-name-part-type="genus" reg="Pax">P.</tp:taxon-name-part> <tp:taxon-name-part taxon-name-part-type="species" reg="ellipita">ellipita</tp:taxon-name-part></tp:taxon-name></italic> sp. nov. <bold>10</bold><italic><tp:taxon-name><tp:taxon-name-part taxon-name-part-type="genus" reg="Pax">P.</tp:taxon-name-part> <tp:taxon-name-part taxon-name-part-type="species" reg="leila">leila</tp:taxon-name-part></tp:taxon-name></italic> sp. nov. <bold>11</bold><italic><tp:taxon-name><tp:taxon-name-part taxon-name-part-type="genus" reg="Acanthinozodium">A.</tp:taxon-name-part> <tp:taxon-name-part taxon-name-part-type="species" reg="ovtchinnikovi">ovtchinnikovi</tp:taxon-name-part></tp:taxon-name></italic> sp. nov., <italic><tp:taxon-name><tp:taxon-name-part taxon-name-part-type="genus" reg="Trygetus">T.</tp:taxon-name-part> <tp:taxon-name-part taxon-name-part-type="species" reg="gromovi">gromovi</tp:taxon-name-part></tp:taxon-name></italic><bold>12</bold><italic><tp:taxon-name><tp:taxon-name-part taxon-name-part-type="genus" reg="Trygetus">T.</tp:taxon-name-part> <tp:taxon-name-part taxon-name-part-type="species" reg="susianus">susianus</tp:taxon-name-part></tp:taxon-name></italic> sp. nov.</p></caption><graphic xmlns:xlink="http://www.w3.org/1999/xlink" xlink:href="zookeys-1035-145-g032.jpg" position="float" orientation="portrait" xlink:type="simple" id="oo_536909.jpg"><uri content-type="original_file" xlink:type="simple">https://binary.pensoft.net/fig/536909</uri></graphic></fig></tp:treatment-sec></tp:taxon-treatment>
