# Supplementary material for: Revision of the spider family Zodariidae (Arachnida, Araneae) in Iran and Turkmenistan, with seventeen new species
Source: Zookeys. 2021 Apr 27;1035:145–93. doi: 10.3897/zookeys.1035.65767 (PMC8096803; doi:10.3897/zookeys.1035.65767)
Supplement: XML Treatment for Acanthinozodium armita [file zookeys.1035.65767-treatment15.xml]

<!DOCTYPE tp:taxon-treatment
  PUBLIC "-//TaxonX//DTD Taxonomic Treatment Publishing DTD v0 20100105//EN" "tax-treatment-NSO.dtd">
<tp:taxon-treatment xmlns:tp="http://www.plazi.org/taxpub"><tp:treatment-meta><kwd-group><label>Taxon classification</label><kwd><named-content xmlns:xlink="http://www.w3.org/1999/xlink" content-type="kingdom">Animalia</named-content></kwd><kwd><named-content xmlns:xlink="http://www.w3.org/1999/xlink" content-type="order">Araneae</named-content></kwd><kwd><named-content xmlns:xlink="http://www.w3.org/1999/xlink" content-type="family">Zodariidae</named-content></kwd></kwd-group><mixed-citation publication-type="journal"><person-group><name><surname>Zamani</surname><given-names>Alireza</given-names></name><name><surname>Marusik</surname><given-names>Yuri M.</given-names></name></person-group><article-title>Revision of the spider family <tp:taxon-name><tp:taxon-name-part taxon-name-part-type="family">Zodariidae</tp:taxon-name-part></tp:taxon-name> (<tp:taxon-name><tp:taxon-name-part taxon-name-part-type="class">Arachnida</tp:taxon-name-part></tp:taxon-name>, <tp:taxon-name><tp:taxon-name-part taxon-name-part-type="order">Araneae</tp:taxon-name-part></tp:taxon-name>) in Iran and Turkmenistan, with seventeen new species</article-title><source>Zookeys</source><day>27</day><month>4</month><year>2021</year><volume>1035</volume><fpage>145</fpage><lpage>193</lpage><pub-id pub-id-type="doi">10.3897/zookeys.1035.65767</pub-id></mixed-citation></tp:treatment-meta><tp:nomenclature><tp:taxon-name><object-id xmlns:xlink="http://www.w3.org/1999/xlink" content-type="arpha" xlink:type="simple">E852B3FA-E0A6-57EC-B544-8E7C4B62F79F</object-id>
              <tp:taxon-name-part taxon-name-part-type="genus" reg="Acanthinozodium">Acanthinozodium</tp:taxon-name-part>
              <tp:taxon-name-part taxon-name-part-type="species" reg="armita">armita</tp:taxon-name-part>
              <object-id xmlns:xlink="http://www.w3.org/1999/xlink" content-type="zoobank" xlink:type="simple">http://zoobank.org/BCEEC5DD-E5BA-483A-A43F-DF518429CC54</object-id>
            </tp:taxon-name><tp:taxon-status xmlns:xlink="http://www.w3.org/1999/xlink" xlink:type="simple">sp. nov.</tp:taxon-status><xref ref-type="fig" rid="F18">Figs 18A</xref><xref ref-type="fig" rid="F20">, 20A–C</xref><xref ref-type="fig" rid="F22">, 22A–C, F</xref><xref ref-type="fig" rid="F33">, 33</xref></tp:nomenclature><tp:treatment-sec sec-type="type material" id="SECID0EFUAI"><title>Type material.</title><p><bold><italic>Holotype</italic></bold> ♂ (<named-content xmlns:xlink="http://www.w3.org/1999/xlink" content-type="dwc:institutional_code" xlink:type="simple">MMUE</named-content>), Iran: <italic>Tehran Province</italic>: northwest of Tehran, Sardor area, <named-content xmlns:xlink="http://www.w3.org/1999/xlink" content-type="dwc:verbatimCoordinates" xlink:type="simple"><named-content content-type="geo-json" specific-use="{&#34;type&#34;:&#34;Point&#34;,&#34;coordinates&#34;:[51.083333,35.833333]}" id="NCID0E1UAI" xlink:type="simple">35°50'N, 51°05'E</named-content></named-content>, 13.06.2000 (Y.M. Marusik). <bold><italic>Paratype</italic></bold> ♂ (<named-content xmlns:xlink="http://www.w3.org/1999/xlink" content-type="dwc:institutional_code" xlink:type="simple">NHMW</named-content>), Iran: Haji Abad, 06.1972 (G. Pretzman &amp; A. Konetschnig).</p></tp:treatment-sec><tp:treatment-sec sec-type="etymology" id="SECID0EHVAI"><title>Etymology.</title><p>The specific epithet is a Persian feminine name meaning “righteous”, “virtuous”, and “good”. Noun in apposition.</p></tp:treatment-sec><tp:treatment-sec sec-type="diagnosis" id="SECID0EMVAI"><title>Diagnosis.</title><p>The new species differs from all congeners in the region by the short <abbrev xmlns:xlink="http://www.w3.org/1999/xlink" xlink:title="retrolateral tibial apophysis" id="ABBRID0ESVAI" xlink:type="simple">RTA</abbrev> having 2 claw-like outgrowths on the tip (<italic>vs.</italic> tip tapering and lacking 2 claws) and also by the modified embolus, widening near the tip (<italic>vs.</italic> unmodified).</p></tp:treatment-sec><tp:treatment-sec sec-type="description" id="SECID0E1VAI"><title>Description.</title><p><bold>Male</bold> (holotype). Habitus as in Fig. <xref ref-type="fig" rid="F18">18A</xref>. Total length 4.70. Carapace 2.18 long, 0.92 wide at pars cephalica, 1.52 wide at pars thoracica. Eye sizes and interdistance of PMEs: <abbrev xmlns:xlink="http://www.w3.org/1999/xlink" xlink:title="anterior median eye" id="ABBRID0EGWAI" xlink:type="simple">AME</abbrev>: 0.19, <abbrev xmlns:xlink="http://www.w3.org/1999/xlink" xlink:title="anterior lateral eye" id="ABBRID0EKWAI" xlink:type="simple">ALE</abbrev>: 0.12, <abbrev xmlns:xlink="http://www.w3.org/1999/xlink" xlink:title="posterior median eye" id="ABBRID0EOWAI" xlink:type="simple">PME</abbrev>: 0.10, <abbrev xmlns:xlink="http://www.w3.org/1999/xlink" xlink:title="posterior lateral eye" id="ABBRID0ESWAI" xlink:type="simple">PLE</abbrev>: 0.12, <abbrev xmlns:xlink="http://www.w3.org/1999/xlink" xlink:title="posterior median eye" id="ABBRID0EWWAI" xlink:type="simple">PME</abbrev>–<abbrev xmlns:xlink="http://www.w3.org/1999/xlink" xlink:title="posterior median eye" id="ABBRID0E1WAI" xlink:type="simple">PME</abbrev>: 0.25. Carapace dark brown, with irregular dark patches and lines. Sternum, labium and maxillae light brown. Chelicera dark brown, with one tooth. Legs light brown, without annulations. Abdomen black, without any pattern; slightly lighter ventrally. Spinnerets pale, uniform in color. Measurements of legs: I: 9.49 (2.38, 0.71, 2.16, 2.76, 1.48), II: 8.76 (2.10, 0.78, 1.98, 2.50, 1.40), III: 8.36 (2.11, 0.70, 1.69, 2.73, 1.13), IV: 11.42 (3.00, 0.81, 2.60, 3.59, 1.42).</p><fig id="F18" position="float" orientation="portrait"><object-id xmlns:xlink="http://www.w3.org/1999/xlink" content-type="doi" xlink:type="simple">10.3897/zookeys.1035.65767.figure18</object-id><object-id xmlns:xlink="http://www.w3.org/1999/xlink" content-type="arpha" xlink:type="simple">5E88C246-D768-5633-A3F1-02A67D8E9DEA</object-id><label>Figure 18.</label><caption><p>Habitus of <italic><tp:taxon-name><tp:taxon-name-part taxon-name-part-type="genus" reg="Acanthinozodium">Acanthinozodium</tp:taxon-name-part> <tp:taxon-name-part taxon-name-part-type="species" reg="armita">armita</tp:taxon-name-part></tp:taxon-name></italic> sp. nov. (<bold>A</bold>), <italic><tp:taxon-name><tp:taxon-name-part taxon-name-part-type="genus" reg="Acanthinozodium">A.</tp:taxon-name-part> <tp:taxon-name-part taxon-name-part-type="species" reg="diara">diara</tp:taxon-name-part></tp:taxon-name></italic> sp. nov. (<bold>B</bold>), <italic><tp:taxon-name><tp:taxon-name-part taxon-name-part-type="genus" reg="Acanthinozodium">A.</tp:taxon-name-part> <tp:taxon-name-part taxon-name-part-type="species" reg="dorsa">dorsa</tp:taxon-name-part></tp:taxon-name></italic> sp. nov. (<bold>C, D</bold>), <italic><tp:taxon-name><tp:taxon-name-part taxon-name-part-type="genus" reg="Acanthinozodium">A.</tp:taxon-name-part> <tp:taxon-name-part taxon-name-part-type="species" reg="elburzicum">elburzicum</tp:taxon-name-part></tp:taxon-name></italic> sp. nov. (<bold>E–J</bold>), <italic><tp:taxon-name><tp:taxon-name-part taxon-name-part-type="genus" reg="Acanthinozodium">A.</tp:taxon-name-part> <tp:taxon-name-part taxon-name-part-type="species" reg="kiana">kiana</tp:taxon-name-part></tp:taxon-name></italic> sp. nov. (<bold>K</bold>) and <italic><tp:taxon-name><tp:taxon-name-part taxon-name-part-type="genus" reg="Acanthinozodium">A.</tp:taxon-name-part> <tp:taxon-name-part taxon-name-part-type="species" reg="masa">masa</tp:taxon-name-part></tp:taxon-name></italic> sp. nov. (<bold>L</bold>) <bold>A–C, F, G, K, L</bold> males, dorsal <bold>H</bold> male, ventral <bold>D, E, I</bold> females, dorsal <bold>J</bold> female, ventral. Scale bars: 0.2 mm, unless stated otherwise.</p></caption><graphic xmlns:xlink="http://www.w3.org/1999/xlink" xlink:href="zookeys-1035-145-g018.jpg" position="float" orientation="portrait" xlink:type="simple" id="oo_536895.jpg"><uri content-type="original_file" xlink:type="simple">https://binary.pensoft.net/fig/536895</uri></graphic></fig><fig id="F19" position="float" orientation="portrait"><object-id xmlns:xlink="http://www.w3.org/1999/xlink" content-type="doi" xlink:type="simple">10.3897/zookeys.1035.65767.figure19</object-id><object-id xmlns:xlink="http://www.w3.org/1999/xlink" content-type="arpha" xlink:type="simple">F2FC4604-5193-5DFF-B8EB-FF933782C9B3</object-id><label>Figure 19.</label><caption><p>Male habitus and palps of <italic><tp:taxon-name><tp:taxon-name-part taxon-name-part-type="genus" reg="Acanthinozodium">Acanthinozodium</tp:taxon-name-part> <tp:taxon-name-part taxon-name-part-type="species" reg="parmida">parmida</tp:taxon-name-part></tp:taxon-name></italic> sp. nov. (<bold>A–C</bold>) and <italic><tp:taxon-name><tp:taxon-name-part taxon-name-part-type="genus" reg="Zodarion">Zodarion</tp:taxon-name-part> <tp:taxon-name-part taxon-name-part-type="species" reg="expers">expers</tp:taxon-name-part></tp:taxon-name></italic> (<bold>D–F</bold>) <bold>A, D</bold> habitus, dorsal <bold>B, E</bold> palp, ventral <bold>C, F</bold> palp, retrolateral. Scale bar: 0.2 mm (<bold>A</bold>).</p></caption><graphic xmlns:xlink="http://www.w3.org/1999/xlink" xlink:href="zookeys-1035-145-g019.jpg" position="float" orientation="portrait" xlink:type="simple" id="oo_536896.jpg"><uri content-type="original_file" xlink:type="simple">https://binary.pensoft.net/fig/536896</uri></graphic></fig><p>Palp as in Figs <xref ref-type="fig" rid="F20">20A–C</xref>, <xref ref-type="fig" rid="F22">22A–C, F</xref>. <abbrev xmlns:xlink="http://www.w3.org/1999/xlink" xlink:title="retrolateral tibial apophysis" id="ABBRID0E12AI" xlink:type="simple">RTA</abbrev> short and stout, with 2 claw-like outgrowths on the tip; ventral apophysis absent; tegulum longer than wide; median apophysis (<italic><abbrev xmlns:xlink="http://www.w3.org/1999/xlink" xlink:title="median apophysis" id="ABBRID0E62AI" xlink:type="simple">Ma</abbrev></italic>) longer than wide, with outgrowths on all four sides; embolus with a distinct ridge (<italic><abbrev xmlns:xlink="http://www.w3.org/1999/xlink" xlink:title="embolar ridge" id="ABBRID0EE3AI" xlink:type="simple">Er</abbrev></italic>); embolus proper twisted basally and widened near the tip.</p><p><bold>Female.</bold> Unknown.</p></tp:treatment-sec><tp:treatment-sec sec-type="distribution" id="SECID0EM3AI"><title>Distribution.</title><p>Known from the type locality in Tehran Province, northern Iran, and another locality (Haji Abad) which cannot be georeferenced because there are many places with this name in Iran (Fig. <xref ref-type="fig" rid="F33">33</xref>).</p></tp:treatment-sec><tp:treatment-sec><!--Section generated to contain objects referenced in tp:taxon-treatment.--><fig id="F20" position="float" orientation="portrait"><object-id xmlns:xlink="http://www.w3.org/1999/xlink" content-type="doi" xlink:type="simple">10.3897/zookeys.1035.65767.figure20</object-id><object-id xmlns:xlink="http://www.w3.org/1999/xlink" content-type="arpha" xlink:type="simple">92BF87D6-C922-5114-85F6-E1B5E782A5BF</object-id><label>Figure 20.</label><caption><p>Male palps of <italic><tp:taxon-name><tp:taxon-name-part taxon-name-part-type="genus" reg="Acanthinozodium">Acanthinozodium</tp:taxon-name-part> <tp:taxon-name-part taxon-name-part-type="species" reg="armita">armita</tp:taxon-name-part></tp:taxon-name></italic> sp. nov. (<bold>A–C</bold>), <italic><tp:taxon-name><tp:taxon-name-part taxon-name-part-type="genus" reg="Acanthinozodium">A.</tp:taxon-name-part> <tp:taxon-name-part taxon-name-part-type="species" reg="diara">diara</tp:taxon-name-part></tp:taxon-name></italic> sp. nov. (<bold>D–F</bold>), <italic><tp:taxon-name><tp:taxon-name-part taxon-name-part-type="genus" reg="Acanthinozodium">A.</tp:taxon-name-part> <tp:taxon-name-part taxon-name-part-type="species" reg="kiana">kiana</tp:taxon-name-part></tp:taxon-name></italic> sp. nov. (<bold>G, H</bold>) and <italic><tp:taxon-name><tp:taxon-name-part taxon-name-part-type="genus" reg="Acanthinozodium">A.</tp:taxon-name-part> <tp:taxon-name-part taxon-name-part-type="species" reg="masa">masa</tp:taxon-name-part></tp:taxon-name></italic> sp. nov. (<bold>I–K</bold>) <bold>A, D, G, J</bold> ventral <bold>B, E, H, I</bold> retrolateral <bold>C, F, K</bold> dorsal. Scale bars: 0.2 mm, unless stated otherwise.</p></caption><graphic xmlns:xlink="http://www.w3.org/1999/xlink" xlink:href="zookeys-1035-145-g020.jpg" position="float" orientation="portrait" xlink:type="simple" id="oo_536897.jpg"><uri content-type="original_file" xlink:type="simple">https://binary.pensoft.net/fig/536897</uri></graphic></fig><fig id="F22" position="float" orientation="portrait"><object-id xmlns:xlink="http://www.w3.org/1999/xlink" content-type="doi" xlink:type="simple">10.3897/zookeys.1035.65767.figure22</object-id><object-id xmlns:xlink="http://www.w3.org/1999/xlink" content-type="arpha" xlink:type="simple">AAEE1B95-5632-56EF-B079-694822B22055</object-id><label>Figure 22.</label><caption><p>SEM images of the male palps of <italic><tp:taxon-name><tp:taxon-name-part taxon-name-part-type="genus" reg="Acanthinozodium">Acanthinozodium</tp:taxon-name-part> <tp:taxon-name-part taxon-name-part-type="species" reg="armita">armita</tp:taxon-name-part></tp:taxon-name></italic> sp. nov. (<bold>A–C, F</bold>) and <italic><tp:taxon-name><tp:taxon-name-part taxon-name-part-type="genus" reg="Acanthinozodium">A.</tp:taxon-name-part> <tp:taxon-name-part taxon-name-part-type="species" reg="ovtchinnikovi">ovtchinnikovi</tp:taxon-name-part></tp:taxon-name></italic> sp. nov. (<bold>D, E, G–I</bold>) <bold>A, H</bold> retroventral and retrolateral <bold>B, C, G</bold> ventral <bold>D–F</bold> proventral, apicoproventral and apicoventral <bold>I</bold> retrolateral tibial and cymbial groove. Abbreviations: <italic><abbrev xmlns:xlink="http://www.w3.org/1999/xlink" xlink:title="cymbial groove" id="ABBRID0ESXBI" xlink:type="simple">Cg</abbrev></italic> – cymbial groove, <italic><abbrev xmlns:xlink="http://www.w3.org/1999/xlink" xlink:title="conductor" id="ABBRID0EXXBI" xlink:type="simple">Co</abbrev></italic> – conductor, <italic><abbrev xmlns:xlink="http://www.w3.org/1999/xlink" xlink:title="embolus" id="ABBRID0E3XBI" xlink:type="simple">Em</abbrev></italic> – embolus, <italic><abbrev xmlns:xlink="http://www.w3.org/1999/xlink" xlink:title="embolar ridge" id="ABBRID0EBYBI" xlink:type="simple">Er</abbrev></italic> –embolar ridge, <italic><abbrev xmlns:xlink="http://www.w3.org/1999/xlink" xlink:title="median apophysis" id="ABBRID0EGYBI" xlink:type="simple">Ma</abbrev></italic> – median apophysis. Scale bars: 0.1 mm, unless stated otherwise.</p></caption><graphic xmlns:xlink="http://www.w3.org/1999/xlink" xlink:href="zookeys-1035-145-g022.jpg" position="float" orientation="portrait" xlink:type="simple" id="oo_536899.jpg"><uri content-type="original_file" xlink:type="simple">https://binary.pensoft.net/fig/536899</uri></graphic></fig><fig id="F33" position="float" orientation="portrait"><object-id xmlns:xlink="http://www.w3.org/1999/xlink" content-type="doi" xlink:type="simple">10.3897/zookeys.1035.65767.figure33</object-id><object-id xmlns:xlink="http://www.w3.org/1999/xlink" content-type="arpha" xlink:type="simple">6E52454B-7509-57DB-86FE-AFEB342704CD</object-id><label>Figure 33.</label><caption><p>Distribution records of <italic><tp:taxon-name><tp:taxon-name-part taxon-name-part-type="genus" reg="Acanthinozodium">Acanthinozodium</tp:taxon-name-part></tp:taxon-name></italic> spp. (partim <bold>1–3, 5, 6, 8, 9</bold>), <italic><tp:taxon-name><tp:taxon-name-part taxon-name-part-type="genus" reg="Zodariellum">Zodariellum</tp:taxon-name-part></tp:taxon-name></italic> spp. (<bold>10, 11</bold>) and <italic><tp:taxon-name><tp:taxon-name-part taxon-name-part-type="genus" reg="Zodarion">Zodarion</tp:taxon-name-part></tp:taxon-name></italic> spp. (<bold>4, 7, 12</bold>) in Iran and Turkmenistan: <bold>1</bold><italic><tp:taxon-name><tp:taxon-name-part taxon-name-part-type="genus" reg="Acanthinozodium">A.</tp:taxon-name-part> <tp:taxon-name-part taxon-name-part-type="species" reg="armita">armita</tp:taxon-name-part></tp:taxon-name></italic> sp. nov. <bold>2</bold><italic><tp:taxon-name><tp:taxon-name-part taxon-name-part-type="genus" reg="Acanthinozodium">A.</tp:taxon-name-part> <tp:taxon-name-part taxon-name-part-type="species" reg="diara">diara</tp:taxon-name-part></tp:taxon-name></italic> sp. nov. <bold>3</bold><italic><tp:taxon-name><tp:taxon-name-part taxon-name-part-type="genus" reg="Acanthinozodium">A.</tp:taxon-name-part> <tp:taxon-name-part taxon-name-part-type="species" reg="elburzicum">elburzicum</tp:taxon-name-part></tp:taxon-name></italic> sp. nov. <bold>4</bold><italic><tp:taxon-name><tp:taxon-name-part taxon-name-part-type="genus" reg="Zodarion">Z.</tp:taxon-name-part> <tp:taxon-name-part taxon-name-part-type="species" reg="buettikeri">buettikeri</tp:taxon-name-part></tp:taxon-name></italic><bold>5</bold><italic><tp:taxon-name><tp:taxon-name-part taxon-name-part-type="genus" reg="Acanthinozodium">A.</tp:taxon-name-part> <tp:taxon-name-part taxon-name-part-type="species" reg="dorsa">dorsa</tp:taxon-name-part></tp:taxon-name></italic> sp. nov. <bold>6</bold><italic><tp:taxon-name><tp:taxon-name-part taxon-name-part-type="genus" reg="Acanthinozodium">A.</tp:taxon-name-part> <tp:taxon-name-part taxon-name-part-type="species" reg="kiana">kiana</tp:taxon-name-part></tp:taxon-name></italic> sp. nov. <bold>7</bold><italic><tp:taxon-name><tp:taxon-name-part taxon-name-part-type="genus" reg="Zodarion">Z.</tp:taxon-name-part> <tp:taxon-name-part taxon-name-part-type="species" reg="lutipes">lutipes</tp:taxon-name-part></tp:taxon-name></italic><bold>8</bold><italic><tp:taxon-name><tp:taxon-name-part taxon-name-part-type="genus" reg="Acanthinozodium">A.</tp:taxon-name-part> <tp:taxon-name-part taxon-name-part-type="species" reg="masa">masa</tp:taxon-name-part></tp:taxon-name></italic> sp. nov. <bold>9</bold><italic><tp:taxon-name><tp:taxon-name-part taxon-name-part-type="genus" reg="Acanthinozodium">A.</tp:taxon-name-part> <tp:taxon-name-part taxon-name-part-type="species" reg="parmida">parmida</tp:taxon-name-part></tp:taxon-name></italic> sp. nov. <bold>10</bold><italic><tp:taxon-name><tp:taxon-name-part taxon-name-part-type="genus" reg="Zodariellum">Z.</tp:taxon-name-part> <tp:taxon-name-part taxon-name-part-type="species" reg="proszynskii">proszynskii</tp:taxon-name-part></tp:taxon-name></italic><bold>11</bold><italic><tp:taxon-name><tp:taxon-name-part taxon-name-part-type="genus" reg="Zodariellum">Z.</tp:taxon-name-part> <tp:taxon-name-part taxon-name-part-type="species" reg="sytchevskajae">sytchevskajae</tp:taxon-name-part></tp:taxon-name></italic><bold>12</bold><italic><tp:taxon-name><tp:taxon-name-part taxon-name-part-type="genus" reg="Zodarion">Z.</tp:taxon-name-part> <tp:taxon-name-part taxon-name-part-type="species" reg="talyschicum">talyschicum</tp:taxon-name-part></tp:taxon-name></italic>.</p></caption><graphic xmlns:xlink="http://www.w3.org/1999/xlink" xlink:href="zookeys-1035-145-g033.jpg" position="float" orientation="portrait" xlink:type="simple" id="oo_536910.jpg"><uri content-type="original_file" xlink:type="simple">https://binary.pensoft.net/fig/536910</uri></graphic></fig></tp:treatment-sec></tp:taxon-treatment>
