# Supplementary material for: Revision of the spider family Zodariidae (Arachnida, Araneae) in Iran and Turkmenistan, with seventeen new species
Source: Zookeys. 2021 Apr 27;1035:145–93. doi: 10.3897/zookeys.1035.65767 (PMC8096803; doi:10.3897/zookeys.1035.65767)
Supplement: XML Treatment for Trygetus [file zookeys.1035.65767-treatment24.xml]

<!DOCTYPE tp:taxon-treatment
  PUBLIC "-//TaxonX//DTD Taxonomic Treatment Publishing DTD v0 20100105//EN" "tax-treatment-NSO.dtd">
<tp:taxon-treatment xmlns:tp="http://www.plazi.org/taxpub"><tp:treatment-meta><kwd-group><label>Taxon classification</label><kwd><named-content xmlns:xlink="http://www.w3.org/1999/xlink" content-type="kingdom">Animalia</named-content></kwd><kwd><named-content xmlns:xlink="http://www.w3.org/1999/xlink" content-type="order">Araneae</named-content></kwd><kwd><named-content xmlns:xlink="http://www.w3.org/1999/xlink" content-type="family">Zodariidae</named-content></kwd></kwd-group><mixed-citation publication-type="journal"><person-group><name><surname>Zamani</surname><given-names>Alireza</given-names></name><name><surname>Marusik</surname><given-names>Yuri M.</given-names></name></person-group><article-title>Revision of the spider family <tp:taxon-name><tp:taxon-name-part taxon-name-part-type="family">Zodariidae</tp:taxon-name-part></tp:taxon-name> (<tp:taxon-name><tp:taxon-name-part taxon-name-part-type="class">Arachnida</tp:taxon-name-part></tp:taxon-name>, <tp:taxon-name><tp:taxon-name-part taxon-name-part-type="order">Araneae</tp:taxon-name-part></tp:taxon-name>) in Iran and Turkmenistan, with seventeen new species</article-title><source>Zookeys</source><day>27</day><month>4</month><year>2021</year><volume>1035</volume><fpage>145</fpage><lpage>193</lpage><pub-id pub-id-type="doi">10.3897/zookeys.1035.65767</pub-id></mixed-citation></tp:treatment-meta><tp:nomenclature><label>Genus</label><tp:taxon-name><object-id xmlns:xlink="http://www.w3.org/1999/xlink" content-type="arpha" xlink:type="simple">44378935-A456-55B4-B53C-83F1B267BCA3</object-id>
              <tp:taxon-name-part taxon-name-part-type="genus" reg="Trygetus">Trygetus</tp:taxon-name-part>
            </tp:taxon-name><tp:taxon-authority>Simon, 1882</tp:taxon-authority></tp:nomenclature><tp:treatment-sec sec-type="type species" id="SECID0ES4CI"><title>Type species.</title><p><italic>Palaestina sexoculata</italic> O. Pickard-Cambridge, 1872.</p></tp:treatment-sec><tp:treatment-sec sec-type="comments" id="SECID0E14CI"><title>Comments.</title><p>Small genus with seven named species distributed from Morocco to Turkmenistan (<xref ref-type="bibr" rid="B26">WSC 2021</xref>). <italic><tp:taxon-name><tp:taxon-name-part taxon-name-part-type="genus" reg="Trygetus">Trygetus</tp:taxon-name-part></tp:taxon-name></italic> differs from all other <tp:taxon-name><tp:taxon-name-part taxon-name-part-type="subfamily">Zodariinae</tp:taxon-name-part></tp:taxon-name> from the region by having only six eyes (<italic>vs.</italic> eight eyes).</p></tp:treatment-sec><ref-list><ref id="B26"><mixed-citation xmlns:xlink="http://www.w3.org/1999/xlink" xlink:type="simple"><institution xlink:type="simple">WSC</institution> (<year>2021</year>) World Spider Catalog. Version 21.5. Natural History Museum Bern, <ext-link xlink:type="simple" ext-link-type="uri" xlink:href="http://wsc.nmbe.ch">http://wsc.nmbe.ch</ext-link> [accessed on 6.03.2021]</mixed-citation></ref></ref-list></tp:taxon-treatment>
