# Supplementary material for: Revision of the spider family Zodariidae (Arachnida, Araneae) in Iran and Turkmenistan, with seventeen new species
Source: Zookeys. 2021 Apr 27;1035:145–93. doi: 10.3897/zookeys.1035.65767 (PMC8096803; doi:10.3897/zookeys.1035.65767)
Supplement: XML Treatment for Zodarion [file zookeys.1035.65767-treatment30.xml]

<!DOCTYPE tp:taxon-treatment
  PUBLIC "-//TaxonX//DTD Taxonomic Treatment Publishing DTD v0 20100105//EN" "tax-treatment-NSO.dtd">
<tp:taxon-treatment xmlns:tp="http://www.plazi.org/taxpub"><tp:treatment-meta><kwd-group><label>Taxon classification</label><kwd><named-content xmlns:xlink="http://www.w3.org/1999/xlink" content-type="kingdom">Animalia</named-content></kwd><kwd><named-content xmlns:xlink="http://www.w3.org/1999/xlink" content-type="order">Araneae</named-content></kwd><kwd><named-content xmlns:xlink="http://www.w3.org/1999/xlink" content-type="family">Zodariidae</named-content></kwd></kwd-group><mixed-citation publication-type="journal"><person-group><name><surname>Zamani</surname><given-names>Alireza</given-names></name><name><surname>Marusik</surname><given-names>Yuri M.</given-names></name></person-group><article-title>Revision of the spider family <tp:taxon-name><tp:taxon-name-part taxon-name-part-type="family">Zodariidae</tp:taxon-name-part></tp:taxon-name> (<tp:taxon-name><tp:taxon-name-part taxon-name-part-type="class">Arachnida</tp:taxon-name-part></tp:taxon-name>, <tp:taxon-name><tp:taxon-name-part taxon-name-part-type="order">Araneae</tp:taxon-name-part></tp:taxon-name>) in Iran and Turkmenistan, with seventeen new species</article-title><source>Zookeys</source><day>27</day><month>4</month><year>2021</year><volume>1035</volume><fpage>145</fpage><lpage>193</lpage><pub-id pub-id-type="doi">10.3897/zookeys.1035.65767</pub-id></mixed-citation></tp:treatment-meta><tp:nomenclature><label>Genus</label><tp:taxon-name><object-id xmlns:xlink="http://www.w3.org/1999/xlink" content-type="arpha" xlink:type="simple">02249EDF-73C0-59D1-843C-3DE96E998ED5</object-id>
              <tp:taxon-name-part taxon-name-part-type="genus" reg="Zodarion">Zodarion</tp:taxon-name-part>
            </tp:taxon-name><tp:taxon-authority>Walckenaer, 1826</tp:taxon-authority></tp:nomenclature><tp:treatment-sec sec-type="type species" id="SECID0EFUAK"><title>Type species.</title><p><italic><tp:taxon-name><tp:taxon-name-part taxon-name-part-type="genus" reg="Enyo">Enyo</tp:taxon-name-part> <tp:taxon-name-part taxon-name-part-type="species" reg="nitida">nitida</tp:taxon-name-part></tp:taxon-name></italic> Audouin, 1826 from Egypt.</p></tp:treatment-sec><tp:treatment-sec sec-type="comments" id="SECID0EWUAK"><title>Comments.</title><p>With 177 named species, this is the largest genus within <tp:taxon-name><tp:taxon-name-part taxon-name-part-type="subfamily">Zodariinae</tp:taxon-name-part></tp:taxon-name> (<xref ref-type="bibr" rid="B26">WSC 2021</xref>). Based on the copulatory organs of the species currently considered in this genus, <italic><tp:taxon-name><tp:taxon-name-part taxon-name-part-type="genus" reg="Zodarion">Zodarion</tp:taxon-name-part></tp:taxon-name></italic> does not appear to be monophyletic. There are only two species that are morphologically similar to the generotype: <italic><tp:taxon-name><tp:taxon-name-part taxon-name-part-type="genus" reg="Zodariellum">Z.</tp:taxon-name-part> <tp:taxon-name-part taxon-name-part-type="species" reg="luctuosum">luctuosum</tp:taxon-name-part></tp:taxon-name></italic> (O. Pickard-Cambridge, 1872) and <italic><tp:taxon-name><tp:taxon-name-part taxon-name-part-type="genus" reg="Zodarion">Z.</tp:taxon-name-part> <tp:taxon-name-part taxon-name-part-type="species" reg="lutipes">lutipes</tp:taxon-name-part></tp:taxon-name></italic> (O. Pickard-Cambridge, 1872), from the eastern Mediterranean (east of Tunisia to Iran).</p></tp:treatment-sec><tp:treatment-sec sec-type="material" id="SECID0ECWAK"><title>Comparative material.</title><p><italic><tp:taxon-name><tp:taxon-name-part taxon-name-part-type="genus" reg="Zodarion">Zodarion</tp:taxon-name-part> <tp:taxon-name-part taxon-name-part-type="species" reg="expers">expers</tp:taxon-name-part></tp:taxon-name></italic> (O. Pickard-Cambridge, 1876), 1♂ from Israel (Figs <xref ref-type="fig" rid="F19">19D–F</xref>, <xref ref-type="fig" rid="F25">25D–F</xref>) and <italic><tp:taxon-name><tp:taxon-name-part taxon-name-part-type="genus" reg="Zodarion">Zodarion</tp:taxon-name-part> <tp:taxon-name-part taxon-name-part-type="species" reg="nitidum">nitidum</tp:taxon-name-part></tp:taxon-name></italic> (Audouin, 1826): 1♂ from Israel (Fig. <xref ref-type="fig" rid="F28">28A–C</xref>)</p></tp:treatment-sec><tp:treatment-sec sec-type="comments" id="SECID0EKXAK"><title>Comments.</title><p>Until recently, <italic><tp:taxon-name><tp:taxon-name-part taxon-name-part-type="genus" reg="Zodarion">Z.</tp:taxon-name-part> <tp:taxon-name-part taxon-name-part-type="species" reg="expers">expers</tp:taxon-name-part></tp:taxon-name></italic> was placed in <italic><tp:taxon-name><tp:taxon-name-part taxon-name-part-type="genus" reg="Ranops">Ranops</tp:taxon-name-part></tp:taxon-name></italic> Jocqué, 1991, but now it is placed in <italic><tp:taxon-name><tp:taxon-name-part taxon-name-part-type="genus" reg="Zodarion">Zodarion</tp:taxon-name-part></tp:taxon-name></italic>. It differs from the generotype of <italic><tp:taxon-name><tp:taxon-name-part taxon-name-part-type="genus" reg="Ranops">Ranops</tp:taxon-name-part></tp:taxon-name></italic>, but the copulatory organs are also very different from those of <italic><tp:taxon-name><tp:taxon-name-part taxon-name-part-type="genus" reg="Zodarion">Z.</tp:taxon-name-part> <tp:taxon-name-part taxon-name-part-type="species" reg="nitidum">nitidum</tp:taxon-name-part></tp:taxon-name></italic>, and most likely it represents a separate genus. Although it is absent in Iran or Turkmenistan, we have provided figures of this species to illustrate the differences with the generotype of <italic><tp:taxon-name><tp:taxon-name-part taxon-name-part-type="genus" reg="Zodarion">Zodarion</tp:taxon-name-part></tp:taxon-name></italic>. Furthermore, although <italic><tp:taxon-name><tp:taxon-name-part taxon-name-part-type="genus" reg="Zodarion">Z.</tp:taxon-name-part> <tp:taxon-name-part taxon-name-part-type="species" reg="nitidum">nitidum</tp:taxon-name-part></tp:taxon-name></italic> has not been recorded in the current study area, because it is the type species of the genus, we have provided illustartions for this species as well, to demonstrate its differences with other <tp:taxon-name><tp:taxon-name-part taxon-name-part-type="subfamily">Zodariinae</tp:taxon-name-part></tp:taxon-name> genera in Iran and Turkmenistan, as well as with other species currently placed in <italic><tp:taxon-name><tp:taxon-name-part taxon-name-part-type="genus" reg="Zodarion">Zodarion</tp:taxon-name-part></tp:taxon-name></italic>.</p></tp:treatment-sec><tp:treatment-sec><!--Section generated to contain objects referenced in tp:taxon-treatment.--><fig id="F19" position="float" orientation="portrait"><object-id xmlns:xlink="http://www.w3.org/1999/xlink" content-type="doi" xlink:type="simple">10.3897/zookeys.1035.65767.figure19</object-id><object-id xmlns:xlink="http://www.w3.org/1999/xlink" content-type="arpha" xlink:type="simple">F2FC4604-5193-5DFF-B8EB-FF933782C9B3</object-id><label>Figure 19.</label><caption><p>Male habitus and palps of <italic><tp:taxon-name><tp:taxon-name-part taxon-name-part-type="genus" reg="Acanthinozodium">Acanthinozodium</tp:taxon-name-part> <tp:taxon-name-part taxon-name-part-type="species" reg="parmida">parmida</tp:taxon-name-part></tp:taxon-name></italic> sp. nov. (<bold>A–C</bold>) and <italic><tp:taxon-name><tp:taxon-name-part taxon-name-part-type="genus" reg="Zodarion">Zodarion</tp:taxon-name-part> <tp:taxon-name-part taxon-name-part-type="species" reg="expers">expers</tp:taxon-name-part></tp:taxon-name></italic> (<bold>D–F</bold>) <bold>A, D</bold> habitus, dorsal <bold>B, E</bold> palp, ventral <bold>C, F</bold> palp, retrolateral. Scale bar: 0.2 mm (<bold>A</bold>).</p></caption><graphic xmlns:xlink="http://www.w3.org/1999/xlink" xlink:href="zookeys-1035-145-g019.jpg" position="float" orientation="portrait" xlink:type="simple" id="oo_536896.jpg"><uri content-type="original_file" xlink:type="simple">https://binary.pensoft.net/fig/536896</uri></graphic></fig><fig id="F25" position="float" orientation="portrait"><object-id xmlns:xlink="http://www.w3.org/1999/xlink" content-type="doi" xlink:type="simple">10.3897/zookeys.1035.65767.figure25</object-id><object-id xmlns:xlink="http://www.w3.org/1999/xlink" content-type="arpha" xlink:type="simple">F3E7C385-D1ED-5A46-A619-EF1D2F21B9DE</object-id><label>Figure 25.</label><caption><p>SEM images of the male palps of <italic><tp:taxon-name><tp:taxon-name-part taxon-name-part-type="genus" reg="Acanthinozodium">Acanthinozodium</tp:taxon-name-part> <tp:taxon-name-part taxon-name-part-type="species" reg="parmida">parmida</tp:taxon-name-part></tp:taxon-name></italic> sp. nov. (<bold>A–C</bold>) and <italic><tp:taxon-name><tp:taxon-name-part taxon-name-part-type="genus" reg="Zodarion">Zodarion</tp:taxon-name-part> <tp:taxon-name-part taxon-name-part-type="species" reg="expers">expers</tp:taxon-name-part></tp:taxon-name></italic> (<bold>D–F</bold>) <bold>A, B, D</bold> ventral <bold>C, E</bold> retrolateral <bold>F</bold> dorsoretrolateral. Abbreviations: <italic><abbrev xmlns:xlink="http://www.w3.org/1999/xlink" xlink:title="cymbial groove" id="ABBRID0ELRCI" xlink:type="simple">Cg</abbrev></italic> – cymbial groove, <italic><abbrev xmlns:xlink="http://www.w3.org/1999/xlink" xlink:title="conductor" id="ABBRID0EQRCI" xlink:type="simple">Co</abbrev></italic> – conductor, <italic><abbrev xmlns:xlink="http://www.w3.org/1999/xlink" xlink:title="embolus" id="ABBRID0EVRCI" xlink:type="simple">Em</abbrev></italic> – embolus, <italic><abbrev xmlns:xlink="http://www.w3.org/1999/xlink" xlink:title="embolar ridge" id="ABBRID0E1RCI" xlink:type="simple">Er</abbrev></italic> – embolar ridge, <italic><abbrev xmlns:xlink="http://www.w3.org/1999/xlink" xlink:title="median apophysis" id="ABBRID0E6RCI" xlink:type="simple">Ma</abbrev></italic> – median apophysis, <italic><abbrev xmlns:xlink="http://www.w3.org/1999/xlink" xlink:title="retrolateral tibial apophysis" id="ABBRID0EESCI" xlink:type="simple">Ra</abbrev></italic> – retrolateral tibial apophysis. Scale bars: 0.1 mm.</p></caption><graphic xmlns:xlink="http://www.w3.org/1999/xlink" xlink:href="zookeys-1035-145-g025.jpg" position="float" orientation="portrait" xlink:type="simple" id="oo_536902.jpg"><uri content-type="original_file" xlink:type="simple">https://binary.pensoft.net/fig/536902</uri></graphic></fig><fig id="F28" position="float" orientation="portrait"><object-id xmlns:xlink="http://www.w3.org/1999/xlink" content-type="doi" xlink:type="simple">10.3897/zookeys.1035.65767.figure28</object-id><object-id xmlns:xlink="http://www.w3.org/1999/xlink" content-type="arpha" xlink:type="simple">88D49402-6A6E-52B5-A759-5DA1021B9A52</object-id><label>Figure 28.</label><caption><p>SEM images of the male palps of <italic><tp:taxon-name><tp:taxon-name-part taxon-name-part-type="genus" reg="Zodarion">Zodarion</tp:taxon-name-part> <tp:taxon-name-part taxon-name-part-type="species" reg="nitidum">nitidum</tp:taxon-name-part></tp:taxon-name></italic> (<bold>A–C</bold>) and <italic><tp:taxon-name><tp:taxon-name-part taxon-name-part-type="genus" reg="Zodariellum">Z.</tp:taxon-name-part> <tp:taxon-name-part taxon-name-part-type="species" reg="bactrianum">bactrianum</tp:taxon-name-part></tp:taxon-name></italic> (<bold>D–F</bold>) <bold>A, D</bold> ventral <bold>B, E</bold> retrolateral <bold>C</bold> dorsal <bold>F</bold> retrodorsal. Abbreviations: <italic><abbrev xmlns:xlink="http://www.w3.org/1999/xlink" xlink:title="conductor" id="ABBRID0EW3DI" xlink:type="simple">Co</abbrev></italic> – conductor, <italic><abbrev xmlns:xlink="http://www.w3.org/1999/xlink" xlink:title="embolar base" id="ABBRID0E23DI" xlink:type="simple">Eb</abbrev></italic> – embolar base, <italic><abbrev xmlns:xlink="http://www.w3.org/1999/xlink" xlink:title="embolus" id="ABBRID0EA4DI" xlink:type="simple">Em</abbrev></italic> – embolus, <italic><abbrev xmlns:xlink="http://www.w3.org/1999/xlink" xlink:title="median apophysis" id="ABBRID0EF4DI" xlink:type="simple">Ma</abbrev></italic> – median apophysis, <italic>Mc</italic> – claw of median apophysis, <italic><abbrev xmlns:xlink="http://www.w3.org/1999/xlink" xlink:title="retrolateral tibial apophysis" id="ABBRID0EM4DI" xlink:type="simple">Ra</abbrev></italic> – retrolateral tibial apophysis, <italic><abbrev xmlns:xlink="http://www.w3.org/1999/xlink" xlink:title="tegular process" id="ABBRID0ER4DI" xlink:type="simple">Tp</abbrev></italic> – tegular process, <italic>Tu</italic> – tutaculum, <italic><abbrev xmlns:xlink="http://www.w3.org/1999/xlink" xlink:title="ventral apophysis" id="ABBRID0EY4DI" xlink:type="simple">Va</abbrev></italic> – ventral apophysis. Scale bars: 0.1 mm.</p></caption><graphic xmlns:xlink="http://www.w3.org/1999/xlink" xlink:href="zookeys-1035-145-g028.jpg" position="float" orientation="portrait" xlink:type="simple" id="oo_536905.jpg"><uri content-type="original_file" xlink:type="simple">https://binary.pensoft.net/fig/536905</uri></graphic></fig></tp:treatment-sec><ref-list><ref id="B26"><mixed-citation xmlns:xlink="http://www.w3.org/1999/xlink" xlink:type="simple"><institution xlink:type="simple">WSC</institution> (<year>2021</year>) World Spider Catalog. Version 21.5. Natural History Museum Bern, <ext-link xlink:type="simple" ext-link-type="uri" xlink:href="http://wsc.nmbe.ch">http://wsc.nmbe.ch</ext-link> [accessed on 6.03.2021]</mixed-citation></ref></ref-list></tp:taxon-treatment>
