# Supplementary material for: Revision of the spider family Zodariidae (Arachnida, Araneae) in Iran and Turkmenistan, with seventeen new species
Source: Zookeys. 2021 Apr 27;1035:145–93. doi: 10.3897/zookeys.1035.65767 (PMC8096803; doi:10.3897/zookeys.1035.65767)
Supplement: XML Treatment for Zodarion buettikeri [file zookeys.1035.65767-treatment31.xml]

<!DOCTYPE tp:taxon-treatment
  PUBLIC "-//TaxonX//DTD Taxonomic Treatment Publishing DTD v0 20100105//EN" "tax-treatment-NSO.dtd">
<tp:taxon-treatment xmlns:tp="http://www.plazi.org/taxpub"><tp:treatment-meta><kwd-group><label>Taxon classification</label><kwd><named-content xmlns:xlink="http://www.w3.org/1999/xlink" content-type="kingdom">Animalia</named-content></kwd><kwd><named-content xmlns:xlink="http://www.w3.org/1999/xlink" content-type="order">Araneae</named-content></kwd><kwd><named-content xmlns:xlink="http://www.w3.org/1999/xlink" content-type="family">Zodariidae</named-content></kwd></kwd-group><mixed-citation publication-type="journal"><person-group><name><surname>Zamani</surname><given-names>Alireza</given-names></name><name><surname>Marusik</surname><given-names>Yuri M.</given-names></name></person-group><article-title>Revision of the spider family <tp:taxon-name><tp:taxon-name-part taxon-name-part-type="family">Zodariidae</tp:taxon-name-part></tp:taxon-name> (<tp:taxon-name><tp:taxon-name-part taxon-name-part-type="class">Arachnida</tp:taxon-name-part></tp:taxon-name>, <tp:taxon-name><tp:taxon-name-part taxon-name-part-type="order">Araneae</tp:taxon-name-part></tp:taxon-name>) in Iran and Turkmenistan, with seventeen new species</article-title><source>Zookeys</source><day>27</day><month>4</month><year>2021</year><volume>1035</volume><fpage>145</fpage><lpage>193</lpage><pub-id pub-id-type="doi">10.3897/zookeys.1035.65767</pub-id></mixed-citation></tp:treatment-meta><tp:nomenclature><tp:taxon-name><object-id xmlns:xlink="http://www.w3.org/1999/xlink" content-type="arpha" xlink:type="simple">349A2817-76CA-5C7C-B644-621BA3CB3027</object-id>
              <tp:taxon-name-part taxon-name-part-type="genus" reg="Zodarion">Zodarion</tp:taxon-name-part>
              <tp:taxon-name-part taxon-name-part-type="species" reg="buettikeri">buettikeri</tp:taxon-name-part>
            </tp:taxon-name><tp:taxon-authority>(Ono &amp; Jocqué, 1986)</tp:taxon-authority><xref ref-type="fig" rid="F33">Fig. 33</xref><tp:nomenclature-citation-list><tp:nomenclature-citation><tp:taxon-name>
                  <tp:taxon-name-part taxon-name-part-type="genus" reg="Acanthinozodium">Acanthinozodium</tp:taxon-name-part> <tp:taxon-name-part taxon-name-part-type="species" reg="buettikeri">buettikeri</tp:taxon-name-part></tp:taxon-name><comment>Ono &amp; Jocqué, 1986: 7, f. 1–4 (♂♀).</comment></tp:nomenclature-citation><tp:nomenclature-citation><tp:taxon-name>
                  <tp:taxon-name-part taxon-name-part-type="genus" reg="Zodarion">Zodarion</tp:taxon-name-part> <tp:taxon-name-part taxon-name-part-type="species" reg="buettikeri">buettikeri</tp:taxon-name-part></tp:taxon-name><comment>: <xref ref-type="bibr" rid="B11">Levy 1992</xref>: 85; <xref ref-type="bibr" rid="B29">Zamani et al. 2017</xref>: 69, f. 3E–F (♂).</comment></tp:nomenclature-citation></tp:nomenclature-citation-list></tp:nomenclature><tp:treatment-sec sec-type="Records in Iran" id="SECID0ED3AK"><title>Records in Iran.</title><p>Bushehr (<xref ref-type="bibr" rid="B29">Zamani et al. 2017</xref>) (Fig. <xref ref-type="fig" rid="F33">33</xref>).</p></tp:treatment-sec><tp:treatment-sec sec-type="distribution" id="SECID0ER3AK"><title>Distribution.</title><p>Saudi Arabia, Iran.</p></tp:treatment-sec><tp:treatment-sec sec-type="comments" id="SECID0EW3AK"><title>Comments.</title><p>Since the Iranian material of this species has already been illustrated in <xref ref-type="bibr" rid="B29">Zamani et al. (2017)</xref>, we are not providing new figures for it.</p></tp:treatment-sec><tp:treatment-sec><!--Section generated to contain objects referenced in tp:taxon-treatment.--><fig id="F33" position="float" orientation="portrait"><object-id xmlns:xlink="http://www.w3.org/1999/xlink" content-type="doi" xlink:type="simple">10.3897/zookeys.1035.65767.figure33</object-id><object-id xmlns:xlink="http://www.w3.org/1999/xlink" content-type="arpha" xlink:type="simple">6E52454B-7509-57DB-86FE-AFEB342704CD</object-id><label>Figure 33.</label><caption><p>Distribution records of <italic><tp:taxon-name><tp:taxon-name-part taxon-name-part-type="genus" reg="Acanthinozodium">Acanthinozodium</tp:taxon-name-part></tp:taxon-name></italic> spp. (partim <bold>1–3, 5, 6, 8, 9</bold>), <italic><tp:taxon-name><tp:taxon-name-part taxon-name-part-type="genus" reg="Zodariellum">Zodariellum</tp:taxon-name-part></tp:taxon-name></italic> spp. (<bold>10, 11</bold>) and <italic><tp:taxon-name><tp:taxon-name-part taxon-name-part-type="genus" reg="Zodarion">Zodarion</tp:taxon-name-part></tp:taxon-name></italic> spp. (<bold>4, 7, 12</bold>) in Iran and Turkmenistan: <bold>1</bold><italic><tp:taxon-name><tp:taxon-name-part taxon-name-part-type="genus" reg="Acanthinozodium">A.</tp:taxon-name-part> <tp:taxon-name-part taxon-name-part-type="species" reg="armita">armita</tp:taxon-name-part></tp:taxon-name></italic> sp. nov. <bold>2</bold><italic><tp:taxon-name><tp:taxon-name-part taxon-name-part-type="genus" reg="Acanthinozodium">A.</tp:taxon-name-part> <tp:taxon-name-part taxon-name-part-type="species" reg="diara">diara</tp:taxon-name-part></tp:taxon-name></italic> sp. nov. <bold>3</bold><italic><tp:taxon-name><tp:taxon-name-part taxon-name-part-type="genus" reg="Acanthinozodium">A.</tp:taxon-name-part> <tp:taxon-name-part taxon-name-part-type="species" reg="elburzicum">elburzicum</tp:taxon-name-part></tp:taxon-name></italic> sp. nov. <bold>4</bold><italic><tp:taxon-name><tp:taxon-name-part taxon-name-part-type="genus" reg="Zodarion">Z.</tp:taxon-name-part> <tp:taxon-name-part taxon-name-part-type="species" reg="buettikeri">buettikeri</tp:taxon-name-part></tp:taxon-name></italic><bold>5</bold><italic><tp:taxon-name><tp:taxon-name-part taxon-name-part-type="genus" reg="Acanthinozodium">A.</tp:taxon-name-part> <tp:taxon-name-part taxon-name-part-type="species" reg="dorsa">dorsa</tp:taxon-name-part></tp:taxon-name></italic> sp. nov. <bold>6</bold><italic><tp:taxon-name><tp:taxon-name-part taxon-name-part-type="genus" reg="Acanthinozodium">A.</tp:taxon-name-part> <tp:taxon-name-part taxon-name-part-type="species" reg="kiana">kiana</tp:taxon-name-part></tp:taxon-name></italic> sp. nov. <bold>7</bold><italic><tp:taxon-name><tp:taxon-name-part taxon-name-part-type="genus" reg="Zodarion">Z.</tp:taxon-name-part> <tp:taxon-name-part taxon-name-part-type="species" reg="lutipes">lutipes</tp:taxon-name-part></tp:taxon-name></italic><bold>8</bold><italic><tp:taxon-name><tp:taxon-name-part taxon-name-part-type="genus" reg="Acanthinozodium">A.</tp:taxon-name-part> <tp:taxon-name-part taxon-name-part-type="species" reg="masa">masa</tp:taxon-name-part></tp:taxon-name></italic> sp. nov. <bold>9</bold><italic><tp:taxon-name><tp:taxon-name-part taxon-name-part-type="genus" reg="Acanthinozodium">A.</tp:taxon-name-part> <tp:taxon-name-part taxon-name-part-type="species" reg="parmida">parmida</tp:taxon-name-part></tp:taxon-name></italic> sp. nov. <bold>10</bold><italic><tp:taxon-name><tp:taxon-name-part taxon-name-part-type="genus" reg="Zodariellum">Z.</tp:taxon-name-part> <tp:taxon-name-part taxon-name-part-type="species" reg="proszynskii">proszynskii</tp:taxon-name-part></tp:taxon-name></italic><bold>11</bold><italic><tp:taxon-name><tp:taxon-name-part taxon-name-part-type="genus" reg="Zodariellum">Z.</tp:taxon-name-part> <tp:taxon-name-part taxon-name-part-type="species" reg="sytchevskajae">sytchevskajae</tp:taxon-name-part></tp:taxon-name></italic><bold>12</bold><italic><tp:taxon-name><tp:taxon-name-part taxon-name-part-type="genus" reg="Zodarion">Z.</tp:taxon-name-part> <tp:taxon-name-part taxon-name-part-type="species" reg="talyschicum">talyschicum</tp:taxon-name-part></tp:taxon-name></italic>.</p></caption><graphic xmlns:xlink="http://www.w3.org/1999/xlink" xlink:href="zookeys-1035-145-g033.jpg" position="float" orientation="portrait" xlink:type="simple" id="oo_536910.jpg"><uri content-type="original_file" xlink:type="simple">https://binary.pensoft.net/fig/536910</uri></graphic></fig></tp:treatment-sec><ref-list><ref id="B11"><mixed-citation xmlns:xlink="http://www.w3.org/1999/xlink" xlink:type="simple"><person-group><name name-style="western"><surname>Levy</surname><given-names>G</given-names></name></person-group> (<year>1992</year>) <article-title>The spider genera <italic>Palaestina</italic>, <italic><tp:taxon-name><tp:taxon-name-part taxon-name-part-type="genus">Trygetus</tp:taxon-name-part></tp:taxon-name></italic>, <italic><tp:taxon-name><tp:taxon-name-part taxon-name-part-type="genus">Zodarion</tp:taxon-name-part></tp:taxon-name></italic> and <italic><tp:taxon-name><tp:taxon-name-part taxon-name-part-type="genus">Ranops</tp:taxon-name-part></tp:taxon-name></italic> (<tp:taxon-name><tp:taxon-name-part taxon-name-part-type="order">Araneae</tp:taxon-name-part></tp:taxon-name>, <tp:taxon-name><tp:taxon-name-part taxon-name-part-type="family">Zodariidae</tp:taxon-name-part></tp:taxon-name>) in Israel with annotations on species of the Middle East.</article-title><source>Israel Journal of Zoology</source><volume>38</volume>: <fpage>67</fpage>–<lpage>110</lpage>.</mixed-citation></ref><ref id="B29"><mixed-citation xmlns:xlink="http://www.w3.org/1999/xlink" xlink:type="simple"><person-group><name name-style="western"><surname>Zamani</surname><given-names>A</given-names></name><name name-style="western"><surname>Mirshamsi</surname><given-names>O</given-names></name><name name-style="western"><surname>Dolejš</surname><given-names>P</given-names></name><name name-style="western"><surname>Marusik</surname><given-names>YM</given-names></name><name name-style="western"><surname>Esyunin</surname><given-names>SL</given-names></name><name name-style="western"><surname>Hula</surname><given-names>V</given-names></name><name name-style="western"><surname>Ponel</surname><given-names>P</given-names></name></person-group> (<year>2017</year>) <article-title>New data on the spider fauna of Iran (<tp:taxon-name><tp:taxon-name-part taxon-name-part-type="class">Arachnida</tp:taxon-name-part></tp:taxon-name>: <tp:taxon-name><tp:taxon-name-part taxon-name-part-type="order">Araneae</tp:taxon-name-part></tp:taxon-name>), Part IV.</article-title><source>Acta Arachnologica</source><volume>66</volume>(<issue>2</issue>): <fpage>55</fpage>–<lpage>71</lpage>. <ext-link xlink:type="simple" ext-link-type="doi" xlink:href="10.2476/asjaa.66.55">https://doi.org/10.2476/asjaa.66.55</ext-link></mixed-citation></ref></ref-list></tp:taxon-treatment>
